# Supplementary material for: The ELAV/Hu protein Found in neurons regulates cytoskeletal and ECM adhesion inputs for space-filling dendrite growth
Source: PLoS Genet. 2020 Dec 28;16(12):e1009235. doi: 10.1371/journal.pgen.1009235 (PMC7793258; doi:10.1371/journal.pgen.1009235)
Supplement: S1 Table — Edited sites identified in S2 cells expressing the ADARCD control or Fne-ADAR. All edited sites listed have met the thresholds of 5% editing and 20 reads. Information is provided in bedgraph format and includes gene name, number of edited sites, editing frequency, and the chromosomal location of edited sites. (XLSX) [file pgen.1009235.s010.xlsx]

## Sheet: ADAR replicate 1
Gene name	Number of edited sites	Avg editing frequency	Edit frequency_reads	Chromosomal location
CHOp24	4	5	5.0%_20r;5.0%_20r;5.0%_20r;5.0%_20r	chrX_4542325;chrX_4542345;chrX_4542349;chrX_4542351
sbr	4	7.4	10.0%_20r;5.0%_20r;9.5%_21r;5.0%_20r	chrX_10836421;chrX_10836424;chrX_10836432;chrX_10836451
RpS29	3	12.8	12.5%_24r;8.0%_25r;17.9%_28r	chr3R_9778921;chr3R_9778922;chr3R_9778926
CG10638	2	7.5	10.0%_20r;5.0%_20r	chr3L_12498790;chr3L_12499093
CG1358	2	7	9.1%_22r;5.0%_20r	chr2R_7596766;chr2R_7597002
CG7414	2	5	5.0%_20r;5.0%_20r	chr3L_21827296;chr3L_21827770
Ef1gamma	2	7.6	7.4%_27r;7.8%_51r	chr3R_29220467;chr3R_29221421
FKBP59	2	6.8	8.7%_23r;5.0%_20r	chr2L_9889101;chr2L_9889935
LanB2	2	5	5.0%_20r;5.0%_20r	chr3L_9623262;chr3L_9623268
ND-15	2	5	5.0%_20r;5.0%_20r	chr2L_119303;chr2L_119315
RpL22	2	11.6	16.7%_30r;6.5%_31r	chrX_764701;chrX_764709
RpL24-like	2	5	5.0%_20r;5.0%_20r	chr3R_11430850;chr3R_11430853
SNF4Agamma	2	7.5	5.0%_20r;10.0%_20r	chr3R_21160445;chr3R_21160468
eIF3-S8	2	7.1	7.1%_28r;7.1%_28r	chr2R_17667925;chr2R_17668422
ATP8B	1	5	5.0%_20r	chr3R_12069306
Adam	1	5	5.0%_20r	chr2R_9969778
Ant2	1	10.4	10.4%_48r	chrX_10781245
Aps	1	5	5.0%_20r	chr3L_10895490
Baldspot	1	8.8	8.8%_34r	chr3L_16648631
CG10098	1	5	5.0%_20r	chr3R_7126320
CG10306	1	6.9	6.9%_29r	chr2R_21686057
CG10321	1	5	5.0%_20r	chr2R_21638081
CG11523	1	5	5.0%_20r	chr3L_22266256
CG11790	1	5	5.0%_20r	chr3R_25048230
CG12535	1	14.3	14.3%_21r	chrX_3415399
CG15771	1	5	5.0%_20r	chrX_5758936
CG17018	1	7.4	7.4%_27r	chr2L_22367308
CG17278	1	5	5.0%_20r	chr3R_21021232
CG17660	1	5	5.0%_20r	chr2L_1707845
CG17698	1	5	5.0%_20r	chr3L_23748452
CG2852	1	5	5.0%_20r	chr2R_22645530
CG30349	1	5	5.0%_20r	chr2R_8910766
CG31523	1	10	10.0%_20r	chr3R_4465870
CG45781	1	8.3	8.3%_24r	chr2R_426124
CG4970	1	9.5	9.5%_21r	chr2L_11518789
CG6766	1	5	5.0%_20r	chr2L_12039153
CG7611	1	5	5.0%_20r	chr3L_21527736
CG7766	1	5	5.0%_20r	chrX_9094492
CG8602	1	5	5.0%_20r	chr3L_7326393
CHKov1	1	5	5.0%_20r	chr3R_25324086
CR42862	1	5	5.0%_20r	chr3L_228565
CR45018	1	10	10.0%_20r	chrX_13306862
CenB1A	1	5	5.0%_20r	chr3R_23123107
Dp	1	5	5.0%_20r	chr2R_13227779
Dp1	1	5	5.0%_20r	chr2R_18420280
Ef1alpha48D	1	24.2	24.2%_33r	chr2R_11895428
Ets21C	1	5	5.0%_20r	chr2L_546858
Gprk2	1	6.9	6.9%_29r	chr3R_31416709
Hel25E	1	5	5.0%_20r	chr2L_5539624
Hlc	1	5	5.0%_20r	chrX_21385973
IP3K2	1	10	10.0%_20r	chrX_13306862
ImpL2	1	5	5.0%_20r	chr3L_4224415
Ir40a	1	9.1	9.1%_22r	chr2L_22206288
Karl	1	12.5	12.5%_32r	chrX_11791755
Lamp1	1	5	5.0%_20r	chr2L_21576952
Moe	1	5	5.0%_20r	chrX_8874077
ND-39	1	5	5.0%_20r	chr3L_20496828
Orct2	1	5	5.0%_20r	chr3R_24275315
OstDelta	1	12.5	12.5%_24r	chr2R_17764906
Pfk	1	5	5.0%_20r	chr2R_10116898
Pngl	1	5	5.0%_20r	chr2R_6019636
PyK	1	5	5.0%_20r	chr3R_22372547
Rho1	1	5	5.0%_20r	chr2R_16106020
RhoGAP16F	1	5	5.0%_20r	chrX_18095972
RhoGAP92B	1	5	5.0%_20r	chr3R_19913389
Rim2	1	8.3	8.3%_24r	chr2L_1716597
Rip11	1	5	5.0%_20r	chrX_18635876
RpL13	1	5.9	5.9%_51r	chr2L_9967726
RpL27	1	5.2	5.2%_58r	chr3R_25684138
RpL37A	1	6	6.0%_50r	chr2L_5071818
RpL7	1	5	5.0%_20r	chr2L_10202127
RpS18	1	9.6	9.6%_52r	chr2R_20264400
RpS23	1	7.1	7.1%_70r	chr2R_14215599
RpS24	1	8	8.0%_25r	chr2R_22640633
RpS26	1	5.9	5.9%_34r	chr2L_18442591
RpS3	1	5.4	5.4%_37r	chr3R_23359527
RpS8	1	5	5.0%_20r	chr3R_29863791
Snx3	1	5	5.0%_20r	chr3R_12629705
Stat92E	1	5	5.0%_20r	chr3R_20537409
Tango7	1	5.7	5.7%_35r	chr2R_14163710
Trxr-1	1	5	5.0%_20r	chrX_8247883
Tudor-SN	1	5	5.0%_20r	chr3L_260664
UQCR-C1	1	5	5.0%_20r	chr3R_14892111
Uba1	1	5	5.0%_20r	chr2R_9688624
Unc-76	1	7.4	7.4%_27r	chrX_2092632
Vap33	1	5	5.0%_20r	chrX_3953386
Xrp1	1	5	5.0%_20r	chr3R_18925094
Zyx	1	5	5.0%_20r	chr4_1057925
alphaTub84B	1	5	5.0%_20r	chr3R_7087436
ap	1	5	5.0%_20r	chr2R_5708962
baf	1	5	5.0%_20r	chr2L_8029853
betaTub60D	1	7.4	7.4%_27r	chr2R_24312991
bif	1	8.7	8.7%_23r	chrX_11694395
brp	1	5	5.0%_20r	chr2R_9537220
cDIP	1	5	5.0%_20r	chr3R_21160471
dco	1	5	5.0%_20r	chr3R_31055757
eIF-2gamma	1	5	5.0%_20r	chr3R_15259174
eIF-4a	1	9.5	9.5%_21r	chr2L_5984331
eIF3ga	1	6.7	6.7%_45r	chrX_2609569
eRF1	1	5	5.0%_20r	chr3L_20350756
egh	1	5	5.0%_20r	chrX_2598903
gw	1	5	5.0%_20r	chr4_650484
kug	1	5	5.0%_20r	chr3L_20023240
l(3)02640	1	5	5.0%_20r	chr3L_1339005
lost	1	8	8.0%_25r	chr3R_4406185
mbc	1	5	5.0%_20r	chr3R_23800665
pAbp	1	5	5.0%_20r	chr2R_18145120
rdgA	1	5	5.0%_20r	chrX_8973047
sesB	1	10.4	10.4%_48r	chrX_10781245
sta	1	7.7	7.7%_39r	chrX_1481849
tsu	1	5	5.0%_20r	chr2R_9111051

## Sheet: ADAR replicate 2
Gene name	Number of edited sites	Avg editing frequency	Edit frequency_reads	Chromosomal location
RpS29	5	18.7	8.8%_34r;5.0%_40r;25.6%_39r;29.0%_31r;25.0%_28r	chr3R_9778842;chr3R_9778871;chr3R_9778876;chr3R_9778921;chr3R_9778926
Hsepi	4	8	7.7%_26r;7.7%_26r;7.7%_26r;8.7%_23r	chr2R_6670472;chr2R_6670474;chr2R_6670475;chr2R_6670484
Ant2	2	8.4	5.9%_34r;11.0%_100r	chrX_10781097;chrX_10781245
CG10444	2	5	5.0%_20r;5.0%_20r	chr2R_20272062;chr2R_20272121
CG3902	2	6.8	6.5%_31r;7.1%_28r	chr3L_18894382;chr3L_18894392
CG4598	2	5	5.0%_20r;5.0%_20r	chr2L_9919632;chr2L_9919757
CG8545	2	5	5.0%_20r;5.0%_20r	chr2R_12469449;chr2R_12470353
CG8839	2	5	5.0%_20r;5.0%_20r	chr2R_12340227;chr2R_12341545
CR43767	2	8.4	9.1%_22r;7.7%_26r	chr2L_1158839;chr2L_1158871
Cdk12	2	5	5.0%_20r;5.0%_20r	chr3L_21521622;chr3L_21521628
CycK	2	5	5.0%_20r;5.0%_20r	chr2L_22124900;chr2L_22128956
Cyp1	2	5	5.0%_20r;5.0%_20r	chrX_16317931;chrX_16317933
FASN1	2	5	5.0%_20r;5.0%_20r	chr2L_3065600;chr2L_3065609
MP1	2	5	5.0%_20r;5.0%_20r	chr3R_4308369;chr3R_4308414
PIG-U	2	5	5.0%_20r;5.0%_20r	chr2L_8515930;chr2L_8515933
Past1	2	5	5.0%_20r;5.0%_20r	chr3R_12703969;chr3R_12704657
PpD3	2	5	5.0%_20r;5.0%_20r	chr3R_9750172;chr3R_9750576
Rac1	2	5	5.0%_20r;5.0%_20r	chr3L_1301060;chr3L_1301297
Snx6	2	5.2	5.3%_38r;5.0%_20r	chr2L_8218393;chr2L_8219696
Vap33	2	5	5.0%_20r;5.0%_20r	chrX_3953066;chrX_3953075
Vha44	2	5	5.0%_20r;5.0%_20r	chr2R_16325155;chr2R_16325190
ZnT41F	2	8.9	9.1%_22r;8.7%_23r	chr2R_5778918;chr2R_5778925
clos	2	5	5.0%_20r;5.0%_20r	chr2R_9592298;chr2R_9592300
iPLA2-VIA	2	5	5.0%_20r;5.0%_20r	chr3L_9862471;chr3L_9862500
l(3)02640	2	5	5.0%_20r;5.0%_20r	chr3L_1338175;chr3L_1338599
maf-S	2	5	5.0%_20r;5.0%_20r	chr2R_20641422;chr2R_20641455
nrv1	2	5	5.0%_20r;5.0%_20r	chr2L_6779171;chr2L_6779843
san	2	5	5.0%_20r;5.0%_20r	chr2R_11361184;chr2R_11361262
sesB	2	8.4	5.9%_34r;11.0%_100r	chrX_10781097;chrX_10781245
step	2	5	5.0%_20r;5.0%_20r	chr2L_21740510;chr2L_21740511
Aac11	1	5	5.0%_20r	chr2L_17476950
AdSS	1	5	5.0%_20r	chr3R_20826196
Ankle2	1	5	5.0%_20r	chrX_17572547
AnxB11	1	5	5.0%_20r	chrX_16418553
Ars2	1	5	5.0%_20r	chr2R_6083008
Asator	1	5.6	5.6%_36r	chr4_473530
Ate1	1	5	5.0%_20r	chr2R_20255695
Atf3	1	5	5.0%_20r	chrX_1274279
BtbVII	1	5	5.0%_20r	chr3L_3154281
CAP	1	5	5.0%_20r	chr2R_10306297
CD98hc	1	5	5.0%_20r	chr3R_7975518
CG10365	1	5	5.0%_20r	chr3R_23730872
CG10576	1	5	5.0%_20r	chr3L_5763059
CG11076	1	7.7	7.7%_26r	chr4_1030190
CG1129	1	5	5.0%_20r	chr3R_4814481
CG11537	1	5	5.0%_20r	chr3L_3128634
CG11593	1	5	5.0%_20r	chr3L_4038096
CG12264	1	5	5.0%_20r	chr2L_12000158
CG12948	1	5	5.0%_20r	chr3R_9746422
CG13900	1	5	5.0%_20r	chr3L_828151
CG14322	1	5	5.0%_20r	chr3R_17669551
CG14435	1	6.5	6.5%_31r	chrX_6841829
CG15011	1	5	5.0%_20r	chr3L_4256868
CG15717	1	5	5.0%_20r	chrX_13134440
CG17018	1	5	5.0%_20r	chr2L_22365488
CG17119	1	5	5.0%_20r	chr3R_23055705
CG17721	1	5	5.0%_20r	chr3R_11235899
CG17734	1	5	5.0%_20r	chr3R_11242361
CG2247	1	5	5.0%_20r	chrX_11606932
CG2915	1	5	5.0%_20r	chr2R_7958343
CG30423	1	6.9	6.9%_29r	chr2R_24875117
CG3107	1	5	5.0%_20r	chr2R_5092984
CG31637	1	5	5.0%_20r	chr2L_6526722
CG31729	1	5	5.0%_20r	chr2L_13300822
CG32022	1	10	10.0%_20r	chr3L_8720441
CG3226	1	5.4	5.4%_37r	chrX_6653438
CG32425	1	5	5.0%_20r	chr3L_20513553
CG3308	1	5	5.0%_20r	chr3R_21271512
CG3534	1	5	5.0%_20r	chr3R_16999163
CG3760	1	5	5.0%_20r	chr2R_24939573
CG40191	1	5	5.0%_20r	chr2R_1266009
CG42359	1	5	5.0%_20r	chr3R_19161706
CG42668	1	5	5.0%_20r	chr3R_20321548
CG42671	1	5	5.0%_20r	chr3L_11230276
CG4287	1	5	5.0%_20r	chr3R_15962552
CG4338	1	5	5.0%_20r	chr3R_15276060
CG4364	1	7.4	7.4%_27r	chr2L_9710196
CG43739	1	5	5.0%_20r	chr2L_20872393
CG44261	1	9.1	9.1%_22r	chr3R_9407712
CG4822	1	8.7	8.7%_23r	chr2L_118570
CG4866	1	5	5.0%_20r	chr2R_17518765
CG5118	1	5	5.0%_20r	chr2L_1171335
CG5174	1	5	5.0%_20r	chr2R_18426136
CG5642	1	5	5.0%_40r	chr3L_12144240
CG5708	1	5	5.0%_20r	chr2L_10225681
CG5850	1	5	5.0%_20r	chr2L_9960011
CG6659	1	5	5.0%_20r	chrX_18653735
CG6707	1	5	5.0%_20r	chr3L_9895565
CG6907	1	5	5.0%_20r	chr2L_5525386
CG7185	1	5	5.0%_20r	chr3L_8310975
CG7289	1	5	5.0%_20r	chr2L_1984068
CG7367	1	5	5.0%_20r	chr2L_8030032
CG7414	1	10	10.0%_20r	chr3L_21826528
CG7453	1	5	5.0%_20r	chrX_19181205
CG7611	1	5	5.0%_20r	chr3L_21527692
CG7834	1	5	5.0%_20r	chr3R_29802502
CG8108	1	5	5.0%_20r	chr3L_9868725
CG8397	1	5	5.0%_20r	chr2R_16016572
CG8500	1	5	5.0%_20r	chr3R_9787522
CG9222	1	5	5.0%_20r	chr2L_6131846
CG9769	1	6.7	6.7%_45r	chr3R_4713244
CG9849	1	5	5.0%_20r	chr2R_22938579
CG9911	1	5	5.0%_20r	chrX_16293947
CIA30	1	5	5.0%_20r	chr3R_29737441
COX2	1	5	5.0%_20r	chrM_3675
CR44872	1	5	5.0%_20r	chr2L_9960011
CR44960	1	5	5.0%_20r	chrX_15082839
CR44999	1	10	10.0%_20r	chrX_3420871
CR45160	1	5	5.0%_20r	chr3L_5135867
CR45184	1	5	5.0%_20r	chr3L_828151
CR45798	1	5	5.0%_20r	chr3R_21266560
CR46104	1	5	5.0%_20r	chr3R_28337450
CR46140	1	5	5.0%_20r	chr3R_4310175
CYLD	1	5	5.0%_20r	chr2L_10296092
CaBP1	1	5	5.0%_20r	chr2L_16355996
Caf1-180	1	5	5.0%_20r	chrX_8603009
Cam	1	7.3	7.3%_41r	chr2R_12274560
Cbs	1	13	13.0%_23r	chrX_21048049
Cct1	1	8.7	8.7%_23r	chr3L_1551738
Cdk2	1	5	5.0%_20r	chr3R_20736283
Cp1	1	5	5.0%_20r	chr2R_13962287
Cp190	1	5	5.0%_20r	chr3R_15271031
D1	1	5	5.0%_20r	chr3R_9238406
DIP1	1	5	5.0%_20r	chrX_21626120
Dek	1	5	5.0%_20r	chr2R_16857762
Diap1	1	5	5.0%_20r	chr3L_16039213
Dip-B	1	5	5.0%_20r	chr3R_13785315
Dnz1	1	5	5.0%_20r	chr2L_10855179
Dp	1	5	5.0%_20r	chr2R_13227965
Dp1	1	5	5.0%_20r	chr2R_18420196
Dpit47	1	5.4	5.4%_37r	chr2R_6661397
E(bx)	1	5	5.0%_20r	chr3L_234578
ERp60	1	5	5.0%_20r	chr2R_11890755
Ect4	1	5	5.0%_20r	chr3L_8104628
Ef1alpha48D	1	7.1	7.1%_28r	chr2R_11895428
Eps-15	1	5	5.0%_20r	chr2R_24768920
Ets21C	1	5	5.0%_20r	chr2L_546717
Fmr1	1	5	5.0%_20r	chr3R_10102943
GCS2beta	1	9.5	9.5%_21r	chr2L_17482584
Gclm	1	5	5.0%_20r	chr3R_22685671
GstE8	1	5	5.0%_20r	chr2R_18408122
Hel89B	1	5	5.0%_20r	chr3R_15983089
His2Av	1	7.1	7.1%_28r	chr3R_26867766
HmgD	1	5	5.0%_20r	chr2R_21716485
Hmu	1	17.2	17.2%_29r	chr3R_27291352
Hsc70Cb	1	5	5.0%_20r	chr3L_14043033
IleRS	1	5	5.0%_20r	chr3L_22292298
Iml1	1	5	5.0%_20r	chr3L_1525694
Incenp	1	5	5.0%_20r	chr2R_7281389
Ir7f	1	5	5.0%_20r	chrX_7883198
IscU	1	5	5.0%_20r	chr3R_8823560
Jheh2	1	5	5.0%_20r	chr2R_18856507
Jupiter	1	6.9	6.9%_29r	chr3R_11591037
Jwa	1	5	5.0%_20r	chr2L_18704652
Klp3A	1	5	5.0%_20r	chrX_2599780
LSm7	1	8	8.0%_25r	chr2L_16742856
MED26	1	5	5.0%_20r	chr4_779261
MFS10	1	5	5.0%_20r	chrX_13134440
Map205	1	5	5.0%_20r	chr3R_32056471
Mmp1	1	5	5.0%_20r	chr2R_24672264
Moe	1	5	5.0%_20r	chrX_8874724
Myo31DF	1	5	5.0%_20r	chr2L_10492036
ND-B14	1	5	5.0%_20r	chr2R_10897473
ND-B14.7	1	5	5.0%_20r	chr2R_21025581
NHP2	1	5	5.0%_20r	chr3L_14801682
NKAIN	1	5	5.0%_20r	chr2R_24888000
Nedd4	1	5	5.0%_20r	chr3L_17544835
Nph	1	5	5.0%_20r	chr3R_30004148
Ns2	1	9.5	9.5%_21r	chr2R_17566307
Nsun5	1	5	5.0%_20r	chr3R_19161706
Nup358	1	5	5.0%_20r	chr3R_25256603
PMCA	1	5	5.0%_20r	chr4_331764
Paip2	1	5	5.0%_20r	chr3R_12984661
Pgk	1	5	5.0%_20r	chr2L_2747975
Pi3K92E	1	5	5.0%_20r	chr3R_20629702
Plod	1	8	8.0%_25r	chr3L_11198377
Plp	1	5	5.0%_20r	chr3L_15067583
Pomp	1	5.1	5.1%_39r	chr2L_20788513
Pp2A-29B	1	5	5.0%_20r	chr2L_8367671
Prosalpha5	1	5	5.0%_20r	chr2R_17413142
Prosap	1	5	5.0%_20r	chr2R_14060993
Prosbeta3	1	6.5	6.5%_31r	chr3R_9005950
Prosbeta7	1	5	5.0%_20r	chr3R_5357769
Pvr	1	5	5.0%_20r	chr2L_8224841
PyK	1	5	5.0%_20r	chr3R_22371033
Rassf	1	5	5.0%_20r	chr3R_23114635
Rcc1	1	5	5.0%_20r	chr3L_5930464
RfC4	1	5	5.0%_20r	chr3L_4135477
Rip11	1	6.1	6.1%_33r	chrX_18637509
RnrL	1	5	5.0%_20r	chr2L_10326271
RpL23A	1	5	5.0%_20r	chr3L_1668609
RpL30	1	5	5.0%_20r	chr2L_19009215
RpL36	1	6.3	6.3%_32r	chrX_628426
RpS18	1	5.1	5.1%_99r	chr2R_20264400
RpS7	1	5	5.0%_20r	chr3R_30206554
S6k	1	5	5.0%_20r	chr3L_5800050
Sec23	1	5	5.0%_20r	chr3R_5652444
Sec61alpha	1	5	5.0%_20r	chr2L_6478950
Sh3beta	1	5	5.0%_20r	chr3L_7365395
SkpA	1	5	5.0%_20r	chrX_657682
Slmap	1	5	5.0%_20r	chr2L_22584923
Sod1	1	5	5.0%_20r	chr3L_11112356
Spn42Da	1	5	5.0%_20r	chr2R_6877083
Spp	1	5	5.0%_20r	chr2L_544074
Surf4	1	5	5.0%_20r	chr3R_15344916
Tdc1	1	5	5.0%_20r	chr2R_6677440
Ten-m	1	5	5.0%_20r	chr3L_22294057
Thor	1	7.1	7.1%_28r	chr2L_3478641
ThrRS	1	5	5.0%_20r	chr2L_12104949
Tim9a	1	5	5.0%_20r	chrX_13385356
Top3alpha	1	5	5.0%_20r	chr2L_19501288
Ts	1	10	10.0%_20r	chr2L_2968784
Tudor-SN	1	5	5.0%_20r	chr3L_261308
TyrRS	1	6.7	6.7%_30r	chr3L_16418662
U2af50	1	5	5.0%_20r	chrX_16358178
Uba3	1	5	5.0%_20r	chr2R_13860166
Ubi-p5E	1	5	5.0%_20r	chrX_6279175
Ugt58Fa	1	6.5	6.5%_31r	chr2R_22642556
Vamp7	1	5	5.0%_20r	chr2R_9841681
Vha100-1	1	5	5.0%_20r	chr3R_29137404
Vha100-2	1	5	5.0%_20r	chr3R_18390446
Vha13	1	7.4	7.4%_27r	chr3R_19643478
Vhl	1	5	5.0%_20r	chr2R_11280850
YT521-B	1	5	5.0%_20r	chr3L_3371505
Zn72D	1	5	5.0%_20r	chr3L_16107747
abo	1	5	5.0%_20r	chr2L_10974280
alt	1	5	5.0%_20r	chr3R_17675401
aos	1	5	5.0%_20r	chr3L_16483158
bbc	1	8.7	8.7%_23r	chr2R_13491794
blanks	1	5	5.0%_20r	chr3L_5498812
bsk	1	7.7	7.7%_26r	chr2L_10249231
bur	1	5	5.0%_20r	chr2L_21175647
ced-6	1	5	5.0%_20r	chr2R_9435250
dUTPase	1	5	5.0%_20r	chr2L_11011680
deltaCOP	1	5	5.0%_20r	chrX_1860083
dgt3	1	5	5.0%_20r	chr2R_20992973
dgt5	1	5	5.0%_20r	chr2R_12469438
dlg1	1	5	5.0%_20r	chrX_11407890
eEF1delta	1	5.3	5.3%_38r	chr2L_10234184
eIF-2alpha	1	6.9	6.9%_29r	chrX_16446684
eIF-3p66	1	8.3	8.3%_24r	chr3R_23681623
eIF-4E	1	5	5.0%_20r	chr3L_9401270
eIF-4a	1	5.1	5.1%_39r	chr2L_5984152
eIF3-S8	1	8.3	8.3%_48r	chr2R_17667925
eRF1	1	5	5.0%_20r	chr3L_20352849
galla-2	1	5	5.0%_20r	chr3L_10883069
glo	1	5	5.0%_20r	chr3R_11815375
grp	1	5	5.0%_20r	chr2L_16680768
grsm	1	5	5.0%_20r	chr3R_12959724
ics	1	5	5.0%_20r	chr2L_13640022
l(2)05714	1	10	10.0%_20r	chr2L_4973170
l(2)09851	1	5	5.0%_20r	chr2R_5754756
lawc	1	5	5.0%_20r	chrX_8408546
lt	1	5	5.0%_20r	chr2L_22939764
m	1	8.3	8.3%_24r	chrX_11763639
mRpL28	1	5	5.0%_20r	chr2L_4974376
mei-38	1	5	5.0%_20r	chrX_1479995
meso18E	1	5	5.0%_20r	chrX_19708319
mxt	1	5	5.0%_20r	chr2L_4841955
olf186-F	1	9.5	9.5%_21r	chr2R_17859448
opm	1	5	5.0%_20r	chrX_15065887
regucalcin	1	5	5.0%_20r	chrX_12016570
rush	1	5	5.0%_20r	chrX_1479995
sbr	1	5	5.0%_20r	chrX_10834252
sd	1	8.3	8.3%_24r	chrX_15825233
shv	1	5	5.0%_20r	chr2L_453815
skap	1	5	5.0%_20r	chr3R_8941908
sky	1	5	5.0%_20r	chr2L_20872393
sol	1	9.1	9.1%_22r	chrX_21357549
spri	1	5	5.0%_20r	chrX_10491061
squ	1	5	5.0%_20r	chr2L_16680768
stas	1	5	5.0%_20r	chrX_17623486
sty	1	5	5.0%_20r	chr3L_3404127
su(r)	1	5	5.0%_20r	chrX_9197874
unc-13	1	5	5.0%_20r	chr4_907414
veli	1	5	5.0%_20r	chr3R_25065276
wol	1	5	5.0%_20r	chr2L_8302046
zfh2	1	5	5.0%_20r	chr4_533767

## Sheet: Fne-ADAR replicate 1
Gene name	Number of edited sites	Avg editing frequency	Edit frequency_reads	Chromosomal location
RhoGDI	28	15.9	9.1%_22r;9.5%_21r;9.5%_42r;16.7%_42r;14.0%_43r;27.3%_44r;17.8%_45r;7.1%_42r;17.1%_41r;25.6%_43r;15.0%_40r;10.0%_40r;7.7%_39r;17.9%_39r;12.8%_39r;5.0%_40r;6.7%_45r;7.0%_43r;10.6%_47r;6.4%_47r;5.0%_40r;23.7%_38r;68.4%_38r;13.2%_38r;5.3%_38r;38.5%_39r;29.7%_37r;8.3%_36r	chr3L_19932177;chr3L_19932196;chr3L_19932446;chr3L_19932477;chr3L_19932479;chr3L_19932484;chr3L_19932500;chr3L_19932507;chr3L_19932516;chr3L_19932520;chr3L_19932524;chr3L_19932528;chr3L_19932532;chr3L_19932533;chr3L_19932536;chr3L_19932546;chr3L_19932568;chr3L_19932624;chr3L_19932660;chr3L_19932661;chr3L_19932738;chr3L_19932748;chr3L_19932749;chr3L_19932750;chr3L_19932759;chr3L_19932760;chr3L_199…
vsg	28	20.2	6.1%_33r;15.4%_26r;22.7%_22r;9.1%_22r;13.6%_22r;12.5%_24r;44.8%_29r;6.9%_29r;36.7%_30r;31.3%_32r;28.6%_35r;5.3%_38r;34.2%_38r;8.1%_37r;6.7%_30r;27.6%_29r;14.8%_27r;51.9%_27r;48.1%_27r;8.2%_49r;40.0%_55r;9.1%_66r;16.7%_72r;9.5%_74r;10.0%_70r;9.2%_65r;31.7%_63r;7.3%_55r	chr3L_9716751;chr3L_9716948;chr3L_9716972;chr3L_9717006;chr3L_9717007;chr3L_9717021;chr3L_9717088;chr3L_9717092;chr3L_9717095;chr3L_9717105;chr3L_9717112;chr3L_9717139;chr3L_9717141;chr3L_9717192;chr3L_9717237;chr3L_9717240;chr3L_9717273;chr3L_9717275;chr3L_9717278;chr3L_9717352;chr3L_9717365;chr3L_9717408;chr3L_9717435;chr3L_9717438;chr3L_9717460;chr3L_9717496;chr3L_9717499;chr3L_9717524
Ef1alpha48D	26	17.2	29.6%_27r;11.1%_27r;7.4%_27r;7.1%_28r;9.1%_22r;12.9%_31r;39.3%_28r;10.2%_49r;22.2%_63r;19.0%_63r;10.4%_67r;8.6%_70r;33.3%_66r;33.3%_66r;5.1%_59r;21.9%_64r;14.0%_57r;7.3%_55r;56.6%_53r;19.6%_56r;5.3%_57r;6.7%_60r;7.5%_53r;6.7%_30r;8.8%_34r;33.3%_42r	chr2R_11894335;chr2R_11894338;chr2R_11894339;chr2R_11894349;chr2R_11894400;chr2R_11894563;chr2R_11894758;chr2R_11895009;chr2R_11895139;chr2R_11895154;chr2R_11895178;chr2R_11895209;chr2R_11895257;chr2R_11895258;chr2R_11895292;chr2R_11895303;chr2R_11895345;chr2R_11895368;chr2R_11895373;chr2R_11895378;chr2R_11895380;chr2R_11895395;chr2R_11895428;chr2R_11895465;chr2R_11895579;chr2R_11895614
Lk6	26	15.3	26.5%_34r;5.4%_37r;5.0%_40r;10.0%_30r;10.0%_30r;53.8%_26r;14.3%_21r;14.3%_21r;41.7%_24r;23.1%_26r;13.6%_22r;14.8%_27r;6.9%_29r;16.7%_24r;6.8%_44r;8.7%_46r;8.7%_46r;26.1%_23r;39.1%_23r;7.4%_27r;9.1%_22r;5.0%_20r;5.0%_20r;7.1%_28r;6.9%_29r;10.8%_37r	chr3R_11751101;chr3R_11751109;chr3R_11751158;chr3R_11751197;chr3R_11751198;chr3R_11751212;chr3R_11751679;chr3R_11751681;chr3R_11751695;chr3R_11751710;chr3R_11751717;chr3R_11751969;chr3R_11751973;chr3R_11752050;chr3R_11752645;chr3R_11752666;chr3R_11752668;chr3R_11752853;chr3R_11753030;chr3R_11753053;chr3R_11753142;chr3R_11753195;chr3R_11753255;chr3R_11754273;chr3R_11754290;chr3R_11754535
ap	24	12.6	25.0%_20r;14.3%_49r;5.9%_34r;7.7%_26r;28.3%_46r;10.9%_55r;14.5%_55r;6.0%_50r;6.0%_50r;10.0%_50r;12.8%_39r;15.2%_33r;6.9%_29r;20.0%_25r;36.4%_22r;11.5%_26r;7.4%_27r;6.9%_29r;5.7%_35r;6.9%_29r;26.1%_23r;5.6%_36r;8.0%_25r;5.0%_20r	chr2R_5706257;chr2R_5706313;chr2R_5706373;chr2R_5706403;chr2R_5706573;chr2R_5706610;chr2R_5706611;chr2R_5706620;chr2R_5706622;chr2R_5706623;chr2R_5706712;chr2R_5706738;chr2R_5706769;chr2R_5706887;chr2R_5706890;chr2R_5706955;chr2R_5706957;chr2R_5706961;chr2R_5707093;chr2R_5707111;chr2R_5707152;chr2R_5707554;chr2R_5707665;chr2R_5708034
Rassf	23	22	5.0%_20r;5.0%_20r;76.2%_21r;30.0%_20r;25.0%_20r;25.0%_20r;5.0%_20r;55.0%_20r;40.9%_22r;34.8%_23r;25.0%_24r;12.5%_24r;9.1%_22r;10.0%_20r;5.0%_20r;15.0%_20r;19.0%_21r;14.3%_21r;20.0%_20r;35.0%_20r;25.0%_20r;5.0%_20r;9.1%_22r	chr3R_23114180;chr3R_23114182;chr3R_23114187;chr3R_23114194;chr3R_23114197;chr3R_23114209;chr3R_23114212;chr3R_23114226;chr3R_23114268;chr3R_23114276;chr3R_23114280;chr3R_23114499;chr3R_23114507;chr3R_23114517;chr3R_23114520;chr3R_23114524;chr3R_23114576;chr3R_23114582;chr3R_23114586;chr3R_23114591;chr3R_23114594;chr3R_23114611;chr3R_23114731
CycG	22	15.2	8.7%_23r;7.1%_28r;13.8%_29r;41.4%_29r;6.3%_32r;7.1%_42r;7.1%_42r;6.4%_47r;6.7%_45r;13.9%_36r;15.6%_45r;52.3%_44r;6.8%_44r;23.3%_43r;17.1%_41r;7.3%_41r;20.5%_44r;40.0%_40r;8.7%_23r;8.7%_23r;10.0%_20r;5.0%_20r	chr3R_31596716;chr3R_31596740;chr3R_31596741;chr3R_31596742;chr3R_31596756;chr3R_31596784;chr3R_31596789;chr3R_31596880;chr3R_31596886;chr3R_31597752;chr3R_31597768;chr3R_31597782;chr3R_31597874;chr3R_31597875;chr3R_31597880;chr3R_31597885;chr3R_31597887;chr3R_31597907;chr3R_31597981;chr3R_31598012;chr3R_31598162;chr3R_31598163
CG10417	21	12.1	8.3%_24r;14.8%_27r;12.5%_32r;40.6%_32r;6.3%_32r;6.3%_32r;6.3%_32r;6.3%_32r;20.6%_34r;8.1%_37r;7.7%_26r;23.8%_21r;5.0%_20r;15.0%_20r;8.3%_24r;15.0%_20r;10.0%_20r;5.0%_20r;9.1%_22r;8.7%_23r;17.4%_23r	chr2R_5360450;chr2R_5360456;chr2R_5360470;chr2R_5360471;chr2R_5360472;chr2R_5360489;chr2R_5360491;chr2R_5360492;chr2R_5360498;chr2R_5360551;chr2R_5360588;chr2R_5360611;chr2R_5360615;chr2R_5360620;chr2R_5360649;chr2R_5361163;chr2R_5361165;chr2R_5361376;chr2R_5361401;chr2R_5361425;chr2R_5361456
Stat92E	21	8.1	6.7%_30r;5.9%_34r;5.3%_38r;5.9%_51r;5.0%_40r;5.0%_40r;26.2%_42r;7.3%_41r;7.1%_42r;7.3%_41r;14.3%_42r;10.3%_39r;11.1%_36r;5.4%_37r;6.1%_33r;6.3%_32r;6.3%_32r;7.4%_27r;6.1%_33r;5.0%_20r;10.0%_20r	chr3R_20535379;chr3R_20535392;chr3R_20535411;chr3R_20535472;chr3R_20535497;chr3R_20535498;chr3R_20535509;chr3R_20535512;chr3R_20535514;chr3R_20535519;chr3R_20535521;chr3R_20535536;chr3R_20535542;chr3R_20535549;chr3R_20535554;chr3R_20535567;chr3R_20535571;chr3R_20535863;chr3R_20535895;chr3R_20535975;chr3R_20535976
CG9171	19	15.7	10.7%_28r;7.1%_28r;12.9%_31r;12.9%_31r;13.6%_22r;7.7%_26r;11.1%_27r;38.5%_26r;23.8%_21r;22.2%_27r;40.7%_27r;8.0%_25r;7.4%_27r;7.7%_26r;11.5%_26r;15.4%_26r;8.3%_24r;33.3%_21r;5.0%_20r	chr2L_5767125;chr2L_5767448;chr2L_5767456;chr2L_5767502;chr2L_5767858;chr2L_5767881;chr2L_5767885;chr2L_5767898;chr2L_5768119;chr2L_5768158;chr2L_5768159;chr2L_5768164;chr2L_5768165;chr2L_5768167;chr2L_5768168;chr2L_5768180;chr2L_5768191;chr2L_5768200;chr2L_5768223
CG5482	18	20.6	14.3%_21r;16.7%_24r;29.2%_24r;8.0%_25r;46.4%_28r;24.1%_29r;25.0%_28r;10.0%_30r;7.1%_28r;8.0%_25r;16.0%_25r;28.0%_25r;44.0%_25r;10.7%_28r;12.0%_25r;45.8%_24r;10.0%_20r;15.0%_20r	chr2R_18630006;chr2R_18630036;chr2R_18630039;chr2R_18630049;chr2R_18630067;chr2R_18630089;chr2R_18630092;chr2R_18630106;chr2R_18630122;chr2R_18630159;chr2R_18630160;chr2R_18630163;chr2R_18630176;chr2R_18630193;chr2R_18630215;chr2R_18630219;chr2R_18630235;chr2R_18630241
Cdc42	18	19.6	10.3%_29r;19.0%_21r;5.0%_20r;18.2%_22r;19.2%_26r;23.1%_26r;46.2%_26r;11.1%_27r;20.6%_34r;29.4%_34r;8.8%_34r;7.9%_38r;25.0%_36r;43.2%_37r;8.3%_36r;22.9%_35r;6.3%_32r;28.1%_32r	chrX_19698883;chrX_19698895;chrX_19698909;chrX_19699308;chrX_19699327;chrX_19699328;chrX_19699329;chrX_19699332;chrX_19699366;chrX_19699367;chrX_19699414;chrX_19699457;chrX_19699478;chrX_19699485;chrX_19699496;chrX_19699501;chrX_19699505;chrX_19699533
CG31523	17	21.1	33.3%_21r;8.7%_23r;13.0%_23r;70.8%_24r;52.0%_25r;18.2%_22r;9.1%_22r;16.1%_31r;43.3%_30r;7.1%_28r;7.4%_27r;5.0%_20r;8.7%_23r;9.5%_21r;6.7%_30r;45.5%_22r;5.0%_20r	chr3R_4465540;chr3R_4465557;chr3R_4465560;chr3R_4465564;chr3R_4465569;chr3R_4465640;chr3R_4465642;chr3R_4465755;chr3R_4465771;chr3R_4465779;chr3R_4465787;chr3R_4465924;chr3R_4465954;chr3R_4465960;chr3R_4465987;chr3R_4466070;chr3R_4466082
pigs	17	15.9	38.1%_21r;7.1%_28r;25.8%_31r;20.6%_34r;8.3%_24r;12.0%_25r;12.5%_24r;20.0%_25r;15.4%_26r;32.0%_25r;7.7%_26r;17.2%_29r;23.8%_21r;5.0%_20r;10.0%_20r;10.0%_20r;5.0%_20r	chrX_6652402;chrX_6652549;chrX_6652574;chrX_6652594;chrX_6652661;chrX_6652669;chrX_6652671;chrX_6652673;chrX_6652675;chrX_6652677;chrX_6652878;chrX_6652888;chrX_6652956;chrX_6652971;chrX_6652976;chrX_6652977;chrX_6652981
Not1	16	10.9	10.3%_29r;17.2%_29r;26.5%_34r;5.9%_34r;6.1%_33r;5.9%_34r;19.4%_31r;7.1%_28r;8.0%_25r;12.0%_25r;8.3%_24r;9.5%_21r;8.7%_23r;10.0%_20r;5.0%_20r;15.0%_20r	chr2R_9566332;chr2R_9566358;chr2R_9566432;chr2R_9566435;chr2R_9566457;chr2R_9566461;chr2R_9566474;chr2R_9566521;chr2R_9566526;chr2R_9566530;chr2R_9566595;chr2R_9566602;chr2R_9567045;chr2R_9567088;chr2R_9567097;chr2R_9567655
gus	16	10.4	5.0%_20r;5.0%_20r;5.0%_20r;25.0%_24r;10.0%_20r;5.0%_20r;5.0%_20r;14.8%_27r;9.1%_33r;8.8%_34r;8.3%_36r;6.7%_30r;7.1%_28r;17.2%_29r;26.7%_30r;7.7%_26r	chr2R_5117739;chr2R_5117752;chr2R_5117764;chr2R_5120767;chr2R_5120791;chr2R_5120793;chr2R_5120794;chr2R_5121025;chr2R_5121046;chr2R_5121091;chr2R_5121097;chr2R_5121173;chr2R_5121177;chr2R_5121210;chr2R_5121220;chr2R_5121248
Ptpmeg	15	15	7.4%_27r;26.9%_26r;8.0%_25r;34.6%_26r;16.7%_36r;8.3%_36r;38.5%_39r;5.1%_39r;7.7%_39r;8.6%_35r;7.9%_38r;5.9%_34r;14.0%_43r;18.0%_50r;18.0%_50r	chr3L_355478;chr3L_355484;chr3L_355495;chr3L_355498;chr3L_355511;chr3L_355526;chr3L_355542;chr3L_355546;chr3L_355550;chr3L_355568;chr3L_355725;chr3L_355751;chr3L_355770;chr3L_355810;chr3L_355811
eIF4G	15	15.4	18.5%_27r;15.4%_26r;8.6%_35r;11.4%_35r;26.5%_34r;23.5%_34r;30.0%_30r;6.5%_31r;25.0%_32r;9.3%_43r;7.0%_43r;9.3%_43r;8.8%_34r;8.3%_24r;22.7%_22r	chr4_915672;chr4_915702;chr4_916153;chr4_916154;chr4_916161;chr4_916163;chr4_916184;chr4_916208;chr4_916219;chr4_916931;chr4_916932;chr4_916941;chr4_916981;chr4_917042;chr4_917056
CG4822	14	10.9	5.1%_39r;10.3%_39r;33.3%_39r;5.9%_34r;12.5%_24r;22.2%_27r;11.5%_26r;7.5%_40r;5.6%_36r;5.7%_35r;5.9%_34r;8.6%_35r;8.6%_35r;9.5%_21r	chr2L_117266;chr2L_117271;chr2L_117276;chr2L_117297;chr2L_117361;chr2L_117399;chr2L_117410;chr2L_117613;chr2L_117627;chr2L_117886;chr2L_118176;chr2L_118215;chr2L_118216;chr2L_118362
pAbp	14	15.4	5.0%_20r;11.5%_26r;5.0%_20r;14.3%_28r;6.7%_30r;13.0%_23r;25.0%_24r;20.0%_25r;64.0%_25r;14.8%_27r;6.9%_29r;6.9%_29r;9.1%_22r;13.6%_22r	chr2R_18145402;chr2R_18146048;chr2R_18146373;chr2R_18146709;chr2R_18146718;chr2R_18146828;chr2R_18146833;chr2R_18146855;chr2R_18146908;chr2R_18146921;chr2R_18147009;chr2R_18147012;chr2R_18147027;chr2R_18147030
CG13384	13	10.2	6.3%_32r;6.7%_30r;26.7%_30r;10.0%_30r;19.4%_31r;9.7%_31r;8.3%_36r;7.9%_38r;6.1%_33r;11.1%_27r;5.0%_20r;5.0%_20r;10.0%_20r	chr2L_8388100;chr2L_8388110;chr2L_8388111;chr2L_8388112;chr2L_8388124;chr2L_8388131;chr2L_8388141;chr2L_8388175;chr2L_8388187;chr2L_8388217;chr2L_8388478;chr2L_8388479;chr2L_8388480
CG46312	13	9.1	13.9%_36r;13.0%_46r;6.3%_48r;6.4%_47r;6.7%_45r;7.1%_42r;6.3%_32r;9.4%_32r;6.5%_31r;7.1%_28r;8.3%_24r;17.4%_23r;10.0%_20r	chrX_15987290;chrX_15987629;chrX_15987634;chrX_15987645;chrX_15987652;chrX_15987853;chrX_15987914;chrX_15987915;chrX_15987935;chrX_15987947;chrX_15988136;chrX_15988185;chrX_15988361
CG46315	13	13.8	9.1%_22r;13.6%_22r;12.5%_24r;16.7%_24r;13.0%_23r;8.7%_23r;8.7%_23r;8.7%_23r;45.8%_24r;9.1%_22r;9.1%_22r;16.0%_25r;8.6%_35r	chr2R_17703754;chr2R_17703755;chr2R_17703759;chr2R_17703765;chr2R_17703774;chr2R_17703791;chr2R_17703838;chr2R_17703839;chr2R_17703890;chr2R_17703978;chr2R_17703999;chr2R_17704013;chr2R_17704069
CG6424	13	13.8	9.1%_22r;13.6%_22r;12.5%_24r;16.7%_24r;13.0%_23r;8.7%_23r;8.7%_23r;8.7%_23r;45.8%_24r;9.1%_22r;9.1%_22r;16.0%_25r;8.6%_35r	chr2R_17703754;chr2R_17703755;chr2R_17703759;chr2R_17703765;chr2R_17703774;chr2R_17703791;chr2R_17703838;chr2R_17703839;chr2R_17703890;chr2R_17703978;chr2R_17703999;chr2R_17704013;chr2R_17704069
CG7668	13	12.6	5.0%_20r;21.7%_23r;9.1%_22r;33.3%_24r;20.8%_24r;10.3%_29r;9.1%_33r;5.0%_20r;8.7%_23r;8.3%_24r;11.1%_27r;12.1%_33r;9.1%_33r	chr3L_20002975;chr3L_20003320;chr3L_20003439;chr3L_20003462;chr3L_20003463;chr3L_20003518;chr3L_20003579;chr3L_20003871;chr3L_20003922;chr3L_20003985;chr3L_20004192;chr3L_20004229;chr3L_20004231
eIF5	13	9.1	13.9%_36r;13.0%_46r;6.3%_48r;6.4%_47r;6.7%_45r;7.1%_42r;6.3%_32r;9.4%_32r;6.5%_31r;7.1%_28r;8.3%_24r;17.4%_23r;10.0%_20r	chrX_15987290;chrX_15987629;chrX_15987634;chrX_15987645;chrX_15987652;chrX_15987853;chrX_15987914;chrX_15987915;chrX_15987935;chrX_15987947;chrX_15988136;chrX_15988185;chrX_15988361
lost	13	15.9	18.8%_32r;8.6%_35r;8.6%_35r;7.1%_28r;30.8%_26r;9.1%_22r;12.5%_24r;8.3%_24r;12.5%_24r;8.0%_25r;59.1%_22r;9.1%_22r;13.6%_22r	chr3R_4406744;chr3R_4406793;chr3R_4406794;chr3R_4406815;chr3R_4406839;chr3R_4406856;chr3R_4407011;chr3R_4407014;chr3R_4407015;chr3R_4407024;chr3R_4407050;chr3R_4407056;chr3R_4407059
CG11665	12	26	5.0%_20r;8.0%_25r;72.0%_25r;69.6%_23r;8.7%_23r;8.7%_23r;56.5%_23r;21.7%_23r;41.7%_24r;5.0%_20r;5.0%_20r;10.0%_20r	chr2R_5641944;chr2R_5641954;chr2R_5641967;chr2R_5641974;chr2R_5641983;chr2R_5642000;chr2R_5642002;chr2R_5642003;chr2R_5642019;chr2R_5642283;chr2R_5642284;chr2R_5642287
Rho1	12	16.6	6.5%_31r;8.3%_24r;12.5%_32r;8.1%_37r;47.8%_23r;8.3%_24r;8.3%_24r;9.5%_21r;19.0%_21r;47.6%_21r;14.3%_21r;9.5%_21r	chr2R_16105998;chr2R_16106335;chr2R_16106620;chr2R_16106684;chr2R_16107094;chr2R_16107124;chr2R_16107131;chr2R_16107145;chr2R_16107153;chr2R_16107154;chr2R_16107160;chr2R_16107173
RpS15Aa	12	20.8	7.4%_27r;7.4%_27r;33.3%_27r;37.0%_27r;21.4%_28r;6.3%_32r;72.7%_33r;21.2%_33r;11.9%_42r;6.4%_47r;11.4%_44r;13.2%_53r	chrX_13335785;chrX_13335795;chrX_13335796;chrX_13335797;chrX_13335799;chrX_13335806;chrX_13335810;chrX_13335811;chrX_13335890;chrX_13335914;chrX_13336029;chrX_13336076
Sema1b	12	16.1	6.7%_30r;13.8%_29r;15.0%_20r;48.0%_25r;7.4%_27r;23.1%_26r;21.4%_28r;23.8%_21r;14.3%_21r;10.0%_20r;5.0%_20r;5.0%_20r	chr2R_17673378;chr2R_17673468;chr2R_17673645;chr2R_17673702;chr2R_17673706;chr2R_17673714;chr2R_17673764;chr2R_17673805;chr2R_17673815;chr2R_17673835;chr2R_17673840;chr2R_17673873
Arpc2	11	14.6	10.0%_20r;23.8%_21r;19.0%_21r;20.8%_24r;14.3%_21r;9.1%_22r;20.0%_20r;15.4%_26r;7.1%_28r;12.5%_24r;9.1%_22r	chr2L_20420734;chr2L_20420735;chr2L_20420745;chr2L_20420787;chr2L_20420816;chr2L_20422601;chr2L_20422602;chr2L_20422639;chr2L_20422855;chr2L_20422918;chr2L_20422931
Df31	11	14.9	38.1%_21r;13.6%_22r;9.1%_22r;13.0%_23r;21.7%_23r;8.7%_23r;22.7%_22r;13.6%_22r;5.0%_20r;5.0%_20r;13.6%_22r	chr2L_21627021;chr2L_21627233;chr2L_21627238;chr2L_21627244;chr2L_21627249;chr2L_21627250;chr2L_21627251;chr2L_21627253;chr2L_21627291;chr2L_21627384;chr2L_21627397
Ef1gamma	11	12.7	17.6%_34r;15.0%_40r;11.8%_51r;5.7%_53r;7.5%_53r;5.6%_54r;26.8%_56r;19.6%_56r;8.0%_75r;6.1%_33r;15.6%_32r	chr3R_29221379;chr3R_29221421;chr3R_29221517;chr3R_29221679;chr3R_29221875;chr3R_29221879;chr3R_29221883;chr3R_29221885;chr3R_29221959;chr3R_29222036;chr3R_29222044
Hsc70-3	11	18.4	6.0%_67r;16.2%_68r;23.5%_68r;17.4%_69r;37.1%_70r;45.7%_70r;7.1%_70r;15.5%_71r;17.1%_35r;10.5%_38r;6.1%_33r	chrX_11801836;chrX_11801838;chrX_11801839;chrX_11801842;chrX_11801844;chrX_11801847;chrX_11801862;chrX_11801871;chrX_11801977;chrX_11802014;chrX_11802120
RpL10	11	19.6	33.3%_57r;5.3%_57r;8.8%_57r;12.1%_58r;14.1%_85r;10.7%_84r;40.5%_79r;7.8%_64r;23.3%_60r;6.2%_65r;53.3%_30r	chr3L_23093738;chr3L_23093739;chr3L_23093740;chr3L_23093741;chr3L_23093844;chr3L_23094710;chr3L_23094742;chr3L_23094778;chr3L_23094785;chr3L_23095065;chr3L_23095279
Sec23	11	9.5	5.0%_20r;6.5%_31r;6.9%_29r;7.1%_28r;9.7%_31r;33.3%_30r;8.1%_37r;6.1%_33r;6.3%_32r;6.3%_32r;9.1%_22r	chr3R_5651390;chr3R_5651708;chr3R_5651771;chr3R_5651777;chr3R_5651789;chr3R_5651795;chr3R_5652395;chr3R_5652421;chr3R_5652442;chr3R_5652486;chr3R_5652513
pix	11	29.2	88.0%_25r;22.2%_27r;31.3%_32r;21.9%_32r;63.6%_33r;5.7%_35r;13.3%_30r;15.0%_20r;30.0%_20r;8.3%_24r;21.7%_23r	chr3L_8972279;chr3L_8972290;chr3L_8972303;chr3L_8972316;chr3L_8972317;chr3L_8972333;chr3L_8972378;chr3L_8972434;chr3L_8972489;chr3L_8972605;chr3L_8972625
Act5C	10	6.9	5.0%_20r;5.0%_20r;15.0%_20r;5.0%_20r;5.6%_54r;5.3%_75r;7.5%_67r;8.6%_58r;5.6%_36r;6.1%_33r	chrX_5903699;chrX_5903707;chrX_5903858;chrX_5903943;chrX_5904206;chrX_5904275;chrX_5904336;chrX_5904350;chrX_5904397;chrX_5904400
Aps	10	16.8	63.6%_22r;10.3%_29r;6.9%_29r;11.5%_26r;7.7%_26r;16.0%_25r;25.0%_24r;12.5%_24r;9.1%_22r;5.0%_20r	chr3L_10895164;chr3L_10895460;chr3L_10895482;chr3L_10895490;chr3L_10895491;chr3L_10895503;chr3L_10895514;chr3L_10895515;chr3L_10895526;chr3L_10895567
CG32000	10	12.2	5.0%_20r;5.0%_20r;9.1%_22r;16.0%_25r;8.7%_23r;13.8%_29r;13.8%_29r;8.3%_24r;19.0%_21r;23.8%_21r	chr4_142610;chr4_142620;chr4_142657;chr4_142669;chr4_142681;chr4_142715;chr4_142735;chr4_142763;chr4_142776;chr4_142969
FK506-bp1	10	16.7	5.0%_20r;14.7%_34r;6.1%_33r;57.6%_33r;14.0%_43r;12.7%_63r;6.7%_30r;18.2%_22r;17.4%_23r;14.8%_27r	chr3R_15331673;chr3R_15331722;chr3R_15331728;chr3R_15331816;chr3R_15332449;chr3R_15332521;chr3R_15332705;chr3R_15332729;chr3R_15332783;chr3R_15332804
Nipped-B	10	10.7	16.7%_24r;8.7%_23r;15.4%_39r;9.4%_32r;12.0%_25r;11.5%_26r;8.7%_23r;5.0%_20r;10.0%_20r;10.0%_20r	chr2R_4691976;chr2R_4692132;chr2R_4692430;chr2R_4692499;chr2R_4692554;chr2R_4692565;chr2R_4692604;chr2R_4692644;chr2R_4693359;chr2R_4693361
Plod	10	15.3	8.0%_25r;17.8%_45r;20.0%_30r;10.0%_30r;18.8%_32r;8.8%_34r;19.4%_31r;20.6%_34r;21.2%_33r;8.0%_25r	chr3L_11198243;chr3L_11198320;chr3L_11198356;chr3L_11198357;chr3L_11198422;chr3L_11198427;chr3L_11198454;chr3L_11198529;chr3L_11198532;chr3L_11198583
Rb97D	10	17.1	26.1%_23r;8.7%_23r;7.4%_27r;33.3%_27r;6.7%_30r;41.4%_29r;10.7%_28r;9.1%_22r;9.1%_22r;18.2%_22r	chr3R_26872750;chr3R_26872751;chr3R_26872767;chr3R_26872774;chr3R_26872798;chr3R_26872804;chr3R_26872808;chr3R_26872832;chr3R_26872851;chr3R_26872858
Tctp	10	11.9	7.7%_26r;8.7%_23r;5.4%_37r;9.8%_41r;35.0%_40r;6.8%_44r;6.8%_44r;9.1%_44r;20.8%_24r;9.1%_22r	chr3R_11210478;chr3R_11210667;chr3R_11210874;chr3R_11211030;chr3R_11211046;chr3R_11211057;chr3R_11211059;chr3R_11211115;chr3R_11211193;chr3R_11211196
betaTub60D	10	25.1	6.5%_31r;6.1%_33r;27.3%_33r;7.1%_42r;12.2%_41r;10.0%_40r;28.2%_39r;42.1%_38r;86.1%_36r;25.0%_20r	chr2R_24312733;chr2R_24312739;chr2R_24312742;chr2R_24312846;chr2R_24312859;chr2R_24312860;chr2R_24312911;chr2R_24312991;chr2R_24313005;chr2R_24313031
chic	10	15.3	13.6%_22r;8.7%_23r;76.9%_26r;5.7%_35r;5.3%_38r;5.1%_39r;14.6%_41r;10.0%_40r;6.7%_45r;6.1%_33r	chr2L_5972347;chr2L_5972352;chr2L_5972364;chr2L_5972396;chr2L_5973388;chr2L_5973390;chr2L_5973392;chr2L_5973404;chr2L_5973411;chr2L_5973523
d4	10	12.1	10.0%_20r;20.0%_25r;8.0%_25r;6.7%_30r;7.4%_27r;19.0%_21r;9.5%_21r;7.7%_26r;14.3%_28r;18.5%_27r	chr2R_5295336;chr2R_5295480;chr2R_5295515;chr2R_5295621;chr2R_5295728;chr2R_5295757;chr2R_5295758;chr2R_5295805;chr2R_5295819;chr2R_5295840
sqd	10	24.1	5.0%_20r;13.3%_30r;5.0%_20r;10.6%_47r;36.2%_47r;21.3%_47r;17.5%_40r;10.7%_28r;75.0%_28r;46.4%_28r	chr3R_13635112;chr3R_13635169;chr3R_13637827;chr3R_13638046;chr3R_13638048;chr3R_13638049;chr3R_13638099;chr3R_13638143;chr3R_13638144;chr3R_13638145
CG14767	9	21.8	9.5%_21r;10.0%_20r;15.4%_26r;20.8%_24r;8.3%_24r;25.9%_27r;50.0%_30r;46.2%_26r;10.0%_20r	chr2R_8718169;chr2R_8718174;chr2R_8718225;chr2R_8718246;chr2R_8718249;chr2R_8718266;chr2R_8718312;chr2R_8718332;chr2R_8718370
CG32549	9	13.8	7.0%_43r;5.7%_53r;10.3%_39r;21.2%_33r;9.8%_41r;48.0%_25r;6.5%_31r;6.5%_31r;9.1%_22r	chrX_18390675;chrX_18390753;chrX_18390899;chrX_18391096;chrX_18391234;chrX_18391371;chrX_18391431;chrX_18391432;chrX_18391701
Cnot4	9	18.1	9.4%_32r;7.4%_27r;13.8%_29r;6.3%_32r;6.3%_32r;35.0%_20r;70.0%_20r;10.0%_20r;5.0%_20r	chr2L_10402101;chr2L_10402481;chr2L_10402649;chr2L_10402676;chr2L_10402678;chr2L_10402901;chr2L_10402902;chr2L_10402906;chr2L_10402915
Gbeta13F	9	16.4	5.9%_34r;12.0%_25r;8.7%_23r;13.0%_23r;10.0%_20r;42.9%_21r;45.0%_20r;5.0%_20r;5.0%_20r	chrX_15862758;chrX_15863680;chrX_15863767;chrX_15863768;chrX_15863842;chrX_15864750;chrX_15864766;chrX_15865050;chrX_15865054
Past1	9	16.2	30.4%_23r;9.5%_21r;20.8%_24r;7.7%_26r;11.1%_27r;8.0%_25r;29.2%_24r;14.3%_21r;15.0%_20r	chr3R_12704198;chr3R_12704310;chr3R_12704415;chr3R_12704418;chr3R_12704432;chr3R_12704569;chr3R_12704576;chr3R_12704731;chr3R_12704736
Rab1	9	15.8	10.0%_20r;15.0%_20r;10.0%_20r;10.0%_20r;25.0%_20r;14.3%_21r;19.0%_21r;28.6%_21r;10.0%_20r	chr3R_21266203;chr3R_21266212;chr3R_21266237;chr3R_21266401;chr3R_21266404;chr3R_21266618;chr3R_21266620;chr3R_21266621;chr3R_21266702
Rad23	9	16.5	11.1%_27r;26.9%_26r;14.3%_28r;28.6%_28r;10.0%_30r;5.0%_40r;7.5%_40r;8.3%_36r;36.4%_22r	chr4_309763;chr4_309876;chr4_309888;chr4_309892;chr4_309897;chr4_309931;chr4_309936;chr4_310001;chr4_310111
RpS27	9	13.3	8.3%_24r;5.3%_38r;32.4%_37r;11.1%_36r;28.0%_25r;9.1%_22r;5.0%_20r;14.3%_42r;6.0%_50r	chr3R_25246054;chr3R_25246180;chr3R_25246181;chr3R_25246182;chr3R_25246207;chr3R_25246214;chr3R_25246322;chr3R_25246367;chr3R_25246449
Sherpa	9	9	5.0%_20r;8.3%_24r;12.0%_25r;5.3%_38r;7.3%_41r;8.1%_37r;18.8%_32r;9.4%_32r;7.1%_28r	chr3L_1317285;chr3L_1317747;chr3L_1317976;chr3L_1318092;chr3L_1318105;chr3L_1318160;chr3L_1318178;chr3L_1318191;chr3L_1318196
Vap33	9	20.6	10.0%_20r;20.0%_20r;40.0%_20r;40.0%_20r;13.0%_23r;26.1%_23r;16.0%_25r;7.1%_28r;12.9%_31r	chrX_3953450;chrX_3953454;chrX_3953456;chrX_3953457;chrX_3954841;chrX_3954843;chrX_3954848;chrX_3954905;chrX_3954909
Xbp1	9	12	8.3%_24r;5.0%_20r;8.0%_25r;13.6%_22r;9.4%_32r;12.1%_33r;14.0%_43r;5.8%_52r;31.9%_47r	chr2R_21144031;chr2R_21144325;chr2R_21145047;chr2R_21145178;chr2R_21145193;chr2R_21145195;chr2R_21145206;chr2R_21145400;chr2R_21145429
eIF-4a	9	10	17.4%_46r;10.0%_40r;14.6%_41r;7.5%_53r;6.0%_50r;6.3%_63r;5.6%_54r;17.4%_23r;5.0%_20r	chr2L_5984814;chr2L_5984885;chr2L_5984906;chr2L_5984930;chr2L_5985080;chr2L_5985150;chr2L_5985341;chr2L_5985491;chr2L_5985569
eIF-5A	9	13.3	6.5%_31r;10.3%_39r;5.1%_79r;5.6%_89r;5.8%_69r;38.2%_68r;5.8%_69r;7.7%_26r;34.6%_26r	chr2R_24058621;chr2R_24058675;chr2R_24059069;chr2R_24059271;chr2R_24059324;chr2R_24059325;chr2R_24059342;chr2R_24059416;chr2R_24059418
eIF3-S8	9	10.1	9.5%_21r;5.0%_20r;15.0%_20r;12.1%_33r;9.7%_31r;9.4%_32r;13.3%_30r;6.3%_32r;10.7%_28r	chr2R_17667925;chr2R_17667941;chr2R_17668422;chr2R_17668902;chr2R_17668919;chr2R_17668920;chr2R_17668926;chr2R_17668928;chr2R_17668941
su(r)	9	10.6	13.6%_22r;9.1%_22r;8.6%_35r;10.0%_40r;14.3%_28r;10.0%_20r;8.3%_24r;8.3%_24r;13.0%_23r	chrX_9196892;chrX_9196895;chrX_9197361;chrX_9197645;chrX_9197669;chrX_9197723;chrX_9198004;chrX_9198026;chrX_9198035
Arf79F	8	7.9	9.1%_33r;6.7%_30r;6.5%_31r;5.0%_20r;14.3%_21r;5.0%_20r;7.4%_27r;9.1%_33r	chr3L_22868889;chr3L_22868892;chr3L_22869090;chr3L_22869131;chr3L_22869750;chr3L_22869752;chr3L_22870060;chr3L_22870100
CG31694	8	17.1	9.5%_21r;18.8%_32r;6.1%_33r;58.3%_24r;9.7%_31r;10.0%_20r;15.0%_20r;9.1%_22r	chr2L_2868700;chr2L_2868730;chr2L_2868753;chr2L_2868880;chr2L_2868921;chr2L_2869003;chr2L_2869037;chr2L_2869088
CG7766	8	14.2	30.4%_23r;16.7%_24r;20.0%_20r;8.7%_23r;8.7%_23r;8.7%_23r;10.0%_20r;10.0%_20r	chrX_9093775;chrX_9093812;chrX_9093843;chrX_9093857;chrX_9093858;chrX_9093859;chrX_9093865;chrX_9093869
Ect4	8	25.9	5.0%_20r;15.0%_20r;9.5%_21r;38.1%_21r;30.0%_20r;30.0%_20r;65.0%_20r;14.3%_21r	chr3L_8106773;chr3L_8107340;chr3L_8107364;chr3L_8107644;chr3L_8107651;chr3L_8107652;chr3L_8107658;chr3L_8107663
Fkbp14	8	13.2	5.0%_40r;6.8%_44r;45.5%_44r;18.4%_38r;5.3%_38r;5.3%_38r;5.3%_38r;14.0%_43r	chr2R_21487270;chr2R_21487424;chr2R_21487477;chr2R_21487522;chr2R_21487537;chr2R_21487538;chr2R_21487552;chr2R_21487625
GlyS	8	28.6	84.6%_26r;61.5%_26r;28.1%_32r;18.2%_33r;14.3%_28r;9.7%_31r;7.4%_27r;5.0%_20r	chr3R_15141954;chr3R_15141957;chr3R_15141965;chr3R_15141966;chr3R_15142054;chr3R_15142103;chr3R_15142189;chr3R_15143321
Hrb27C	8	13.2	5.0%_20r;5.0%_20r;11.4%_35r;5.6%_36r;7.4%_27r;45.8%_24r;8.0%_25r;17.4%_23r	chr2L_6927039;chr2L_6927049;chr2L_6927088;chr2L_6927128;chr2L_6927191;chr2L_6927272;chr2L_6927280;chr2L_6927323
Karl	8	14.6	12.0%_25r;7.7%_26r;12.5%_32r;6.3%_32r;34.4%_32r;20.6%_34r;6.3%_32r;17.1%_35r	chrX_11791480;chrX_11791734;chrX_11791751;chrX_11791752;chrX_11791755;chrX_11791763;chrX_11791771;chrX_11791778
NKAIN	8	8.5	6.7%_30r;6.9%_29r;7.7%_26r;5.0%_20r;8.3%_24r;8.3%_24r;5.0%_20r;20.0%_20r	chr2R_24886444;chr2R_24886447;chr2R_24886455;chr2R_24886530;chr2R_24886561;chr2R_24886672;chr2R_24886730;chr2R_24886743
PIP4K	8	9.1	17.4%_23r;13.0%_23r;8.3%_24r;5.0%_20r;6.9%_29r;7.7%_26r;7.7%_26r;6.7%_30r	chr4_1192581;chr4_1192582;chr4_1192707;chr4_1193623;chr4_1195438;chr4_1195466;chr4_1195519;chr4_1195581
Spp	8	18.7	14.3%_28r;7.1%_28r;24.0%_25r;12.0%_25r;12.0%_25r;54.2%_24r;13.6%_22r;12.5%_24r	chr2L_543054;chr2L_543075;chr2L_543096;chr2L_543098;chr2L_543101;chr2L_543175;chr2L_543179;chr2L_543242
VhaAC45	8	12.6	35.0%_20r;8.0%_25r;16.0%_25r;7.7%_26r;6.3%_32r;14.3%_35r;5.6%_36r;8.3%_24r	chr2R_9209351;chr2R_9209376;chr2R_9209380;chr2R_9209399;chr2R_9209439;chr2R_9209464;chr2R_9209466;chr2R_9209584
Zyx	8	14	16.7%_24r;12.5%_24r;15.4%_26r;28.6%_21r;5.0%_20r;7.1%_28r;6.7%_30r;20.0%_20r	chr4_1057497;chr4_1057498;chr4_1057500;chr4_1057669;chr4_1057683;chr4_1057877;chr4_1057925;chr4_1059109
l(1)G0196	8	7.7	7.4%_27r;7.4%_27r;9.1%_22r;9.1%_22r;5.0%_20r;13.6%_22r;5.0%_20r;5.0%_20r	chrX_22503593;chrX_22503608;chrX_22503641;chrX_22503643;chrX_22507196;chrX_22507493;chrX_22507508;chrX_22507509
mahj	8	11.6	8.3%_36r;9.7%_31r;9.7%_31r;14.3%_28r;11.5%_26r;23.1%_26r;8.0%_25r;8.3%_24r	chr2R_21630950;chr2R_21630978;chr2R_21631007;chr2R_21631017;chr2R_21631023;chr2R_21631032;chr2R_21631037;chr2R_21631038
olf186-F	8	19	5.0%_20r;9.5%_21r;28.6%_21r;9.5%_21r;50.0%_22r;8.0%_25r;33.3%_24r;8.0%_25r	chr2R_17859446;chr2R_17859547;chr2R_17859548;chr2R_17859994;chr2R_17860005;chr2R_17860021;chr2R_17860029;chr2R_17860076
sty	8	10.8	11.4%_44r;9.5%_21r;8.3%_24r;20.8%_24r;12.5%_64r;6.3%_64r;10.6%_47r;6.7%_45r	chr3L_3401269;chr3L_3401359;chr3L_3401651;chr3L_3401785;chr3L_3402094;chr3L_3402099;chr3L_3402148;chr3L_3402153
unc-5	8	10.9	10.3%_29r;6.9%_29r;10.0%_30r;6.7%_30r;16.7%_30r;11.1%_27r;20.8%_24r;5.0%_20r	chr2R_15367670;chr2R_15367695;chr2R_15367699;chr2R_15367712;chr2R_15367713;chr2R_15367813;chr2R_15367825;chr2R_15367986
ATP8B	7	14.7	20.7%_29r;23.4%_47r;5.0%_20r;35.0%_20r;5.0%_20r;5.0%_20r;9.1%_22r	chr3R_12068630;chr3R_12068948;chr3R_12069245;chr3R_12069248;chr3R_12069249;chr3R_12069251;chr3R_12069577
Bub3	7	9.3	8.7%_23r;10.7%_28r;11.1%_27r;9.1%_22r;9.1%_22r;8.0%_25r;8.7%_23r	chr3R_29674147;chr3R_29674178;chr3R_29674198;chr3R_29674289;chr3R_29674290;chr3R_29674335;chr3R_29674346
CG17018	7	12.6	7.7%_26r;6.3%_32r;8.0%_25r;21.7%_23r;11.5%_26r;22.7%_22r;10.0%_20r	chr2L_22367975;chr2L_22368102;chr2L_22368142;chr2L_22368281;chr2L_22368628;chr2L_22368651;chr2L_22368663
CG17883	7	10.3	5.0%_20r;18.2%_22r;8.7%_23r;12.0%_25r;8.7%_23r;9.5%_21r;10.0%_20r	chr2R_4673191;chr2R_4673221;chr2R_4673287;chr2R_4673341;chr2R_4673397;chr2R_4673403;chr2R_4673421
CG3800	7	14.1	22.0%_50r;6.8%_44r;9.3%_43r;20.0%_35r;11.4%_35r;24.1%_29r;5.0%_20r	chr2R_22934847;chr2R_22935234;chr2R_22935237;chr2R_22935293;chr2R_22935294;chr2R_22935343;chr2R_22935712
CG40045	7	29.3	29.4%_34r;20.0%_35r;12.8%_39r;5.3%_57r;24.0%_25r;83.3%_24r;30.4%_23r	chr3L_24030846;chr3L_24035510;chr3L_24035529;chr3L_24035559;chr3L_24035769;chr3L_24035773;chr3L_24035776
CG5642	7	9.7	15.0%_20r;7.1%_28r;14.3%_28r;7.1%_28r;11.5%_26r;7.7%_26r;5.0%_20r	chr3L_12143567;chr3L_12143632;chr3L_12143639;chr3L_12143640;chr3L_12143654;chr3L_12143675;chr3L_12143897
CG7255	7	8.1	6.5%_31r;6.5%_31r;6.1%_33r;5.0%_40r;7.0%_43r;7.7%_39r;18.2%_33r	chr3L_15308684;chr3L_15308685;chr3L_15308705;chr3L_15308726;chr3L_15308760;chr3L_15308772;chr3L_15310966
CG7650	7	13.2	13.0%_23r;14.3%_21r;13.6%_22r;13.6%_22r;9.5%_21r;19.0%_21r;9.5%_21r	chr3L_15608930;chr3L_15608941;chr3L_15608952;chr3L_15608953;chr3L_15608955;chr3L_15608974;chr3L_15608976
Clbn	7	9.4	8.3%_24r;8.7%_23r;5.0%_20r;5.0%_20r;5.0%_20r;14.3%_21r;19.4%_31r	chr3R_25130025;chr3R_25130035;chr3R_25130136;chr3R_25130211;chr3R_25130218;chr3R_25130231;chr3R_25130618
CrebA	7	20.4	8.7%_23r;17.9%_28r;14.8%_27r;48.1%_27r;10.7%_28r;14.3%_28r;28.6%_21r	chr3L_15552727;chr3L_15552788;chr3L_15552792;chr3L_15552802;chr3L_15552810;chr3L_15552812;chr3L_15552842
Desat1	7	10	5.6%_36r;7.7%_26r;7.4%_27r;26.9%_26r;7.4%_27r;7.1%_28r;8.0%_25r	chr3R_12447105;chr3R_12447255;chr3R_12447260;chr3R_12447291;chr3R_12447321;chr3R_12447322;chr3R_12447422
His3.3B	7	19.7	8.0%_25r;17.6%_34r;14.7%_34r;8.3%_24r;9.1%_22r;40.0%_20r;40.0%_20r	chrX_9152714;chrX_9153049;chrX_9153052;chrX_9153095;chrX_9153100;chrX_9153108;chrX_9153114
Lam	7	22.1	30.8%_26r;11.5%_26r;11.5%_26r;12.0%_25r;8.3%_24r;19.0%_21r;61.9%_21r	chr2L_5546209;chr2L_5546213;chr2L_5546214;chr2L_5546307;chr2L_5546317;chr2L_5546412;chr2L_5546415
Mgat1	7	25.2	54.2%_24r;52.2%_23r;27.3%_22r;13.0%_23r;12.5%_24r;8.0%_25r;9.5%_21r	chr2R_20559359;chr2R_20559365;chr2R_20559371;chr2R_20559404;chr2R_20559406;chr2R_20559422;chr2R_20559897
ND-15	7	6.8	6.5%_31r;7.7%_39r;7.7%_39r;6.9%_29r;9.1%_33r;5.0%_20r;5.0%_20r	chr2L_117198;chr2L_117273;chr2L_117274;chr2L_117371;chr2L_117427;chr2L_118687;chr2L_141474
RpL5	7	10.4	11.5%_26r;11.5%_26r;12.5%_24r;7.7%_26r;9.2%_87r;6.0%_83r;14.3%_56r	chr2L_22534765;chr2L_22534766;chr2L_22534783;chr2L_22534791;chr2L_22536236;chr2L_22536266;chr2L_22536347
RpS29	7	25.2	5.0%_40r;9.5%_21r;90.0%_20r;24.1%_29r;6.7%_30r;35.5%_31r;5.9%_34r	chr3R_9778693;chr3R_9778873;chr3R_9778876;chr3R_9778921;chr3R_9778922;chr3R_9778926;chr3R_9778989
SERCA	7	12.1	15.4%_26r;7.1%_28r;6.9%_29r;10.3%_29r;24.1%_29r;16.1%_31r;5.0%_20r	chr2R_23928200;chr2R_23928203;chr2R_23928214;chr2R_23928222;chr2R_23928312;chr2R_23928316;chr2R_23928382
Sec24AB	7	19.3	5.0%_20r;70.0%_20r;8.3%_24r;8.0%_25r;12.5%_24r;21.7%_23r;9.5%_21r	chr2R_9876449;chr2R_9876491;chr2R_9876514;chr2R_9876548;chr2R_9876624;chr2R_9876635;chr2R_9876645
alt	7	16.3	15.0%_20r;6.3%_32r;25.9%_27r;14.8%_27r;10.0%_30r;10.0%_30r;31.8%_22r	chr3R_17673876;chr3R_17673932;chr3R_17674043;chr3R_17674046;chr3R_17674052;chr3R_17674053;chr3R_17674075
aos	7	13.2	9.1%_22r;12.5%_48r;16.7%_60r;6.9%_58r;7.1%_70r;30.0%_60r;9.8%_51r	chr3L_16470428;chr3L_16470497;chr3L_16470551;chr3L_16470596;chr3L_16470662;chr3L_16470737;chr3L_16470760
ctp	7	8.1	8.1%_37r;5.4%_37r;6.5%_31r;5.9%_34r;6.5%_46r;18.6%_59r;5.6%_54r	chrX_4698731;chrX_4698732;chrX_4699046;chrX_4699066;chrX_4699205;chrX_4699273;chrX_4699280
east	7	13.1	7.1%_28r;6.5%_31r;6.5%_31r;6.9%_29r;17.4%_23r;38.1%_21r;9.5%_21r	chrX_2023530;chrX_2023545;chrX_2023547;chrX_2023614;chrX_2023651;chrX_2023654;chrX_2023656
ergic53	7	20.4	33.3%_21r;23.8%_21r;9.5%_21r;18.2%_22r;8.0%_25r;12.0%_25r;37.9%_29r	chr3L_8537718;chr3L_8537719;chr3L_8537721;chr3L_8537723;chr3L_8537751;chr3L_8537752;chr3L_8537771
gw	7	11	15.0%_20r;15.0%_20r;5.0%_20r;12.0%_25r;11.1%_27r;13.6%_22r;5.0%_20r	chr4_650142;chr4_650143;chr4_650146;chr4_650181;chr4_650198;chr4_650249;chr4_650322
meigo	7	8.1	13.8%_29r;6.1%_33r;5.9%_34r;5.9%_34r;5.9%_34r;10.5%_38r;8.8%_34r	chr3R_21140060;chr3R_21140084;chr3R_21140092;chr3R_21140111;chr3R_21140120;chr3R_21140175;chr3R_21140208
mod	7	10.8	18.2%_22r;6.1%_33r;6.9%_29r;25.0%_20r;5.0%_20r;5.0%_20r;9.5%_21r	chr3R_32054517;chr3R_32054567;chr3R_32054620;chr3R_32054747;chr3R_32054750;chr3R_32054763;chr3R_32054772
p120ctn	7	7.9	15.4%_26r;8.3%_24r;7.1%_28r;6.1%_33r;8.3%_24r;5.0%_20r;5.0%_20r	chr2R_4608819;chr2R_4608844;chr2R_4608865;chr2R_4608930;chr2R_4609012;chr2R_4609043;chr2R_4609048
ATPsynC	6	11.2	5.0%_20r;17.9%_28r;8.0%_25r;8.7%_23r;16.7%_24r;11.1%_27r	chr3R_31216303;chr3R_31216357;chr3R_31216630;chr3R_31216642;chr3R_31216726;chr3R_31216910
AdSS	6	24.2	22.7%_22r;47.6%_21r;40.0%_20r;25.0%_20r;5.0%_20r;5.0%_20r	chr3R_20824950;chr3R_20824959;chr3R_20824960;chr3R_20824961;chr3R_20824963;chr3R_20824976
CG10465	6	21	33.3%_21r;5.0%_20r;40.9%_22r;18.2%_22r;23.8%_21r;5.0%_20r	chr2R_5339932;chr2R_5339978;chr2R_5340014;chr2R_5340015;chr2R_5340018;chr2R_5340024
CG17593	6	21.3	15.7%_51r;28.2%_39r;44.7%_38r;13.8%_29r;17.9%_28r;7.4%_27r	chr2L_3516764;chr2L_3516838;chr2L_3516839;chr2L_3516854;chr2L_3516907;chr2L_3516923
CG32066	6	8.6	8.0%_25r;14.8%_27r;8.0%_25r;8.0%_25r;8.0%_25r;5.0%_20r	chr3L_10640517;chr3L_10640557;chr3L_10640588;chr3L_10640600;chr3L_10640973;chr3L_10641031
CG7382	6	17.3	44.1%_34r;14.7%_34r;5.4%_37r;19.4%_36r;15.4%_26r;5.0%_20r	chr2L_5519002;chr2L_5519003;chr2L_5519050;chr2L_5519057;chr2L_5519104;chr2L_5519343
Hmt-1	6	12.2	12.5%_32r;6.1%_33r;21.9%_32r;12.5%_32r;11.1%_36r;8.9%_45r	chr3R_15854075;chr3R_15854082;chr3R_15854090;chr3R_15854091;chr3R_15854105;chr3R_15854158
Hsc70-4	6	10.1	5.4%_56r;10.4%_67r;11.8%_68r;8.8%_68r;9.1%_66r;15.2%_66r	chr3R_15246401;chr3R_15246418;chr3R_15246419;chr3R_15246423;chr3R_15246458;chr3R_15246459
IscU	6	9.5	5.0%_20r;6.5%_31r;6.5%_31r;24.2%_33r;5.0%_20r;10.0%_20r	chr3R_8822984;chr3R_8823037;chr3R_8823040;chr3R_8823047;chr3R_8823674;chr3R_8823683
Nup358	6	13.1	6.7%_30r;9.7%_31r;7.0%_43r;13.0%_46r;34.3%_35r;7.8%_64r	chr3R_25256613;chr3R_25257507;chr3R_25257809;chr3R_25257856;chr3R_25257989;chr3R_25258382
Pdi	6	12.5	16.7%_36r;29.8%_47r;5.7%_35r;7.0%_43r;6.5%_31r;9.5%_21r	chr3L_15137907;chr3L_15137976;chr3L_15138040;chr3L_15138201;chr3L_15138570;chr3L_15139476
RpL37A	6	13.1	5.8%_69r;5.8%_69r;34.8%_46r;17.1%_41r;5.0%_20r;10.0%_20r	chr2L_5071741;chr2L_5071744;chr2L_5071818;chr2L_5071832;chr2L_5071873;chr2L_5071874
SPoCk	6	19.7	81.0%_21r;8.0%_25r;7.4%_27r;6.5%_31r;6.9%_29r;8.3%_24r	chr3L_22785008;chr3L_22785030;chr3L_22785046;chr3L_22785076;chr3L_22785107;chr3L_22785125
Sur-8	6	9.5	9.5%_21r;7.7%_26r;14.8%_27r;5.9%_34r;5.0%_20r;14.3%_21r	chr3R_17395437;chr3R_17395619;chr3R_17395623;chr3R_17395653;chr3R_17395708;chr3R_17395733
Synd	6	7.6	5.0%_20r;9.1%_22r;5.0%_20r;13.0%_23r;8.3%_24r;5.0%_20r	chr3R_20839582;chr3R_20839597;chr3R_20839625;chr3R_20839836;chr3R_20839847;chr3R_20839943
Tango5	6	10.9	8.3%_24r;8.3%_24r;19.0%_21r;10.0%_20r;10.0%_20r;10.0%_20r	chrX_10760144;chrX_10760146;chrX_10760176;chrX_10760239;chrX_10760330;chrX_10760331
U2af50	6	13.9	9.1%_22r;9.1%_22r;14.8%_27r;33.3%_27r;10.3%_29r;6.9%_29r	chrX_16356775;chrX_16356777;chrX_16356793;chrX_16356795;chrX_16356800;chrX_16356818
aux	6	14.4	9.5%_21r;13.0%_23r;9.1%_22r;18.2%_22r;27.3%_22r;9.5%_21r	chr3R_4227138;chr3R_4227141;chr3R_4227143;chr3R_4227144;chr3R_4227145;chr3R_4227229
bbc	6	10	17.4%_23r;8.7%_23r;13.9%_36r;10.3%_29r;5.0%_20r;5.0%_20r	chr2R_13486781;chr2R_13486782;chr2R_13486830;chr2R_13486945;chr2R_13487148;chr2R_13487151
capt	6	14.1	13.0%_23r;6.7%_30r;17.9%_28r;10.3%_29r;24.2%_33r;12.5%_24r	chr2L_1151785;chr2L_1151817;chr2L_1151836;chr2L_1151837;chr2L_1151865;chr2L_1152335
crol	6	16.3	22.7%_22r;38.1%_21r;14.3%_21r;8.3%_24r;9.5%_21r;5.0%_20r	chr2L_11794676;chr2L_11794680;chr2L_11794684;chr2L_11794690;chr2L_11794828;chr2L_11795488
dco	6	11	10.0%_20r;5.0%_20r;26.1%_23r;7.1%_28r;7.1%_28r;10.7%_28r	chr3R_31055425;chr3R_31055451;chr3R_31055765;chr3R_31055776;chr3R_31055780;chr3R_31055800
eIF-2gamma	6	9.2	7.9%_38r;5.0%_40r;7.5%_40r;21.6%_37r;5.3%_38r;7.9%_38r	chr3R_15258307;chr3R_15258314;chr3R_15258361;chr3R_15258371;chr3R_15258374;chr3R_15258410
kra	6	9.4	11.1%_72r;6.2%_65r;8.7%_46r;5.9%_34r;6.1%_49r;18.2%_22r	chr3R_5596034;chr3R_5596067;chr3R_5596862;chr3R_5596919;chr3R_5597040;chr3R_5597425
spoon	6	14.8	13.6%_22r;7.7%_26r;7.7%_26r;40.9%_22r;9.1%_22r;9.5%_21r	chrX_5412645;chrX_5412674;chrX_5412682;chrX_5412725;chrX_5412739;chrX_5412765
Arpc1	5	10.1	8.8%_34r;13.2%_38r;9.8%_41r;11.5%_26r;7.4%_27r	chr2L_13828135;chr2L_13828153;chr2L_13828174;chr2L_13828496;chr2L_13828595
CG11284	5	13.7	9.5%_21r;10.0%_20r;5.0%_20r;14.3%_21r;29.6%_27r	chrX_8688287;chrX_8688439;chrX_8688450;chrX_8688456;chrX_8688497
CG11357	5	11.6	5.4%_37r;5.9%_34r;11.1%_27r;25.0%_24r;10.5%_38r	chr3L_4552561;chr3L_4552602;chr3L_4552672;chr3L_4552690;chr3L_4553082
CG17224	5	13.1	32.1%_28r;7.1%_28r;10.3%_29r;9.4%_32r;6.5%_31r	chr2L_3016801;chr2L_3016843;chr2L_3016936;chr2L_3017047;chr2L_3017115
CG3732	5	31.5	10.0%_20r;5.0%_20r;5.0%_20r;90.0%_20r;47.6%_21r	chr2R_22639006;chr2R_22639016;chr2R_22639020;chr2R_22639027;chr2R_22639039
CG46314	5	25.5	20.8%_48r;39.6%_48r;40.8%_49r;5.7%_53r;20.8%_24r	chr2L_21319056;chr2L_21319098;chr2L_21319102;chr2L_21319220;chr2L_21319299
CG5174	5	11.1	25.0%_28r;6.9%_29r;7.1%_28r;8.0%_25r;8.7%_23r	chr2R_18425982;chr2R_18425996;chr2R_18426068;chr2R_18426093;chr2R_18426103
CG7834	5	13.9	9.1%_22r;10.3%_29r;5.7%_35r;39.5%_38r;5.0%_20r	chr3R_29801790;chr3R_29801800;chr3R_29801912;chr3R_29801935;chr3R_29802249
CHOp24	5	25.9	22.7%_22r;54.5%_22r;22.7%_22r;20.0%_20r;9.5%_21r	chrX_4542324;chrX_4542325;chrX_4542327;chrX_4542337;chrX_4542368
ClC-b	5	8.7	9.5%_21r;5.0%_20r;5.0%_20r;9.5%_21r;14.3%_21r	chr2R_12574948;chr2R_12574973;chr2R_12575043;chr2R_12575067;chr2R_12575071
Fis1	5	14.5	8.0%_25r;7.7%_26r;36.4%_22r;10.7%_28r;9.7%_31r	chr2R_5604299;chr2R_5604320;chr2R_5604373;chr2R_5604473;chr2R_5604487
Ggamma1	5	8.1	10.0%_20r;10.0%_20r;6.3%_32r;6.1%_33r;8.3%_36r	chr2R_8902844;chr2R_8902849;chr2R_8902970;chr2R_8902979;chr2R_8902992
Gp93	5	22	12.0%_25r;9.1%_22r;5.0%_20r;12.5%_24r;71.4%_21r	chr3R_27951705;chr3R_27951713;chr3R_27951839;chr3R_27951993;chr3R_27952001
Gprk1	5	8.9	16.0%_25r;5.0%_20r;8.3%_24r;10.0%_20r;5.0%_20r	chr2R_4322827;chr2R_4322878;chr2R_4350615;chr2R_4350645;chr2R_4350664
H	5	21.5	68.2%_22r;8.3%_24r;8.3%_24r;13.6%_22r;9.1%_22r	chr3R_20628531;chr3R_20628535;chr3R_20628539;chr3R_20628547;chr3R_20628583
Hipk	5	13.3	9.7%_31r;25.8%_31r;6.1%_33r;6.1%_33r;18.8%_32r	chr3L_577415;chr3L_577418;chr3L_577430;chr3L_577445;chr3L_577466
Nlp	5	42	30.0%_20r;80.0%_20r;20.0%_20r;10.0%_20r;70.0%_20r	chr3R_30010245;chr3R_30010246;chr3R_30010248;chr3R_30010250;chr3R_30010252
Pino	5	43.1	34.8%_23r;71.0%_31r;11.8%_34r;67.9%_28r;30.0%_20r	chr2L_1114913;chr2L_1115131;chr2L_1115167;chr2L_1115243;chr2L_1115259
Plp	5	10.3	7.1%_28r;8.0%_25r;8.3%_24r;20.8%_24r;7.1%_28r	chr3L_15066508;chr3L_15066543;chr3L_15066569;chr3L_15066570;chr3L_15066584
Ran	5	11.4	7.1%_28r;7.7%_26r;8.7%_23r;6.9%_29r;26.5%_34r	chrX_11145204;chrX_11145216;chrX_11145506;chrX_11145531;chrX_11145800
Rm62	5	18.7	11.1%_27r;7.4%_27r;53.3%_30r;6.5%_31r;15.4%_39r	chr3R_6000542;chr3R_6000543;chr3R_6000683;chr3R_6000684;chr3R_6000768
RpS10b	5	18	8.9%_56r;16.9%_71r;31.5%_54r;7.1%_56r;25.4%_59r	chrX_19598525;chrX_19598627;chrX_19598810;chrX_19598830;chrX_19598924
RpS7	5	9.7	5.0%_60r;18.5%_92r;5.1%_79r;13.9%_72r;6.1%_49r	chr3R_30206613;chr3R_30206665;chr3R_30208115;chr3R_30208136;chr3R_30208259
SkpA	5	8	7.4%_27r;6.5%_31r;6.3%_32r;13.3%_30r;6.7%_30r	chrX_657424;chrX_657468;chrX_657470;chrX_657509;chrX_657511
Slik	5	13.8	9.4%_32r;20.0%_25r;11.1%_27r;8.3%_24r;20.0%_20r	chr2R_24392287;chr2R_24392519;chr2R_24392523;chr2R_24392596;chr2R_24392616
SrpRbeta	5	7.2	9.4%_32r;6.3%_32r;9.4%_32r;5.4%_37r;5.4%_37r	chr3L_8719115;chr3L_8719117;chr3L_8719120;chr3L_8719138;chr3L_8719139
crc	5	25.5	20.8%_48r;39.6%_48r;40.8%_49r;5.7%_53r;20.8%_24r	chr2L_21319056;chr2L_21319098;chr2L_21319102;chr2L_21319220;chr2L_21319299
eIF-2beta	5	11.2	12.0%_25r;6.5%_31r;12.5%_24r;6.7%_30r;18.5%_27r	chr3L_12525200;chr3L_12525254;chr3L_12525278;chr3L_12525335;chr3L_12525597
ena	5	11.8	9.1%_22r;14.3%_21r;8.7%_23r;8.7%_23r;18.2%_22r	chr2R_19163527;chr2R_19163549;chr2R_19163580;chr2R_19163581;chr2R_19163594
hrg	5	18.3	51.6%_31r;10.0%_30r;15.0%_20r;5.0%_20r;10.0%_20r	chr2R_19664171;chr2R_19664213;chr2R_19664410;chr2R_19664444;chr2R_19665904
msk	5	9.9	5.0%_20r;10.3%_29r;17.2%_29r;8.3%_36r;8.7%_23r	chr3L_8121027;chr3L_8121366;chr3L_8121367;chr3L_8121384;chr3L_8121457
sbr	5	11.2	13.8%_29r;10.3%_29r;8.6%_35r;18.2%_22r;5.0%_20r	chrX_10836421;chrX_10836432;chrX_10836465;chrX_10836541;chrX_10836775
scf	5	16.7	26.7%_30r;40.0%_40r;5.6%_36r;5.7%_35r;5.4%_37r	chr3L_1299474;chr3L_1299832;chr3L_1299901;chr3L_1299920;chr3L_1299989
14-3-3zeta	4	21.7	37.5%_24r;28.0%_25r;5.9%_34r;15.2%_33r	chr2R_10107989;chr2R_10107990;chr2R_10108055;chr2R_10108068
Act42A	4	14.6	6.1%_33r;6.1%_33r;36.1%_36r;10.3%_39r	chr2R_6014072;chr2R_6014155;chr2R_6014166;chr2R_6014196
Atx2	4	14.2	5.0%_20r;5.0%_20r;32.0%_25r;15.0%_20r	chr3R_15416959;chr3R_15417005;chr3R_15417066;chr3R_15417094
Bap170	4	9.2	8.7%_23r;5.7%_35r;14.3%_28r;8.0%_25r	chr2R_6641509;chr2R_6641823;chr2R_6642168;chr2R_6642176
Bsg	4	32.8	12.5%_24r;29.6%_27r;7.4%_27r;81.5%_27r	chr2L_8109244;chr2L_8109256;chr2L_8109315;chr2L_8109322
CG12945	4	6	5.0%_20r;5.0%_20r;9.1%_22r;5.0%_20r	chr3R_9788029;chr3R_9788034;chr3R_9788069;chr3R_9788081
CG1657	4	20.4	29.2%_24r;13.6%_22r;18.8%_32r;20.0%_35r	chrX_11333548;chrX_11333624;chrX_11333658;chrX_11333732
CG17760	4	7.8	6.5%_31r;5.3%_38r;14.3%_35r;5.0%_20r	chr2R_12628212;chr2R_12628269;chr2R_12628475;chr2R_12628536
CG18088	4	7.2	5.0%_20r;9.1%_33r;5.9%_34r;8.7%_23r	chr2L_8969569;chr2L_8969766;chr2L_8969767;chr2L_8969878
CG3107	4	10	10.0%_20r;5.0%_20r;5.0%_20r;20.0%_20r	chr2R_5094757;chr2R_5094762;chr2R_5094763;chr2R_5094777
CG42245	4	8.4	9.5%_21r;9.5%_21r;9.5%_21r;5.0%_20r	chr3L_2641476;chr3L_2641478;chr3L_2641492;chr3L_2641564
CG4259	4	10.8	8.0%_25r;10.0%_20r;15.0%_20r;10.0%_20r	chr2L_2127651;chr2L_2127698;chr2L_2127699;chr2L_2127700
CG42684	4	38	73.9%_23r;48.0%_25r;15.4%_26r;14.8%_27r	chrX_17751510;chrX_17751514;chrX_17751527;chrX_17751529
CG46280	4	20.2	46.2%_26r;9.7%_31r;6.5%_31r;18.2%_22r	chr3R_13026437;chr3R_13026488;chr3R_13026489;chr3R_13026996
CG46309	4	25.3	39.3%_28r;24.0%_25r;28.0%_25r;10.0%_20r	chr2L_16246129;chr2L_16246140;chr2L_16246145;chr2L_16246171
CG7033	4	9.9	6.3%_32r;6.3%_32r;21.9%_32r;5.0%_20r	chrX_9092528;chrX_9092542;chrX_9092543;chrX_9092648
CG7627	4	7.8	5.0%_20r;8.3%_24r;8.7%_23r;9.1%_22r	chr2L_8356149;chr2L_8356211;chr2L_8356253;chr2L_8356676
CG8500	4	12.2	10.0%_20r;10.0%_20r;15.0%_20r;13.6%_22r	chr3R_9787993;chr3R_9788035;chr3R_9788168;chr3R_9788222
CG9769	4	19.3	37.8%_37r;8.0%_25r;22.7%_22r;8.7%_23r	chr3R_4713244;chr3R_4713337;chr3R_4713919;chr3R_4713944
CYTB	4	9	16.0%_25r;5.7%_35r;5.4%_37r;8.8%_34r	chrM_11280;chrM_11313;chrM_11319;chrM_11470
Cct1	4	6.2	6.7%_30r;5.1%_39r;5.6%_36r;7.4%_27r	chr3L_1552365;chr3L_1552916;chr3L_1552937;chr3L_1552998
Cp190	4	9.9	6.3%_32r;10.0%_30r;14.3%_28r;9.1%_22r	chr3R_15270759;chr3R_15270817;chr3R_15270833;chr3R_15270870
EF2	4	7.5	7.4%_68r;5.4%_37r;6.7%_45r;10.3%_29r	chr2L_21678274;chr2L_21678663;chr2L_21678686;chr2L_21680073
Fer1HCH	4	10.2	13.6%_22r;5.0%_20r;14.3%_21r;7.7%_26r	chr3R_30385707;chr3R_30385887;chr3R_30385913;chr3R_30386168
Hph	4	12.1	5.0%_20r;14.3%_21r;13.0%_23r;16.0%_25r	chr3R_5268191;chr3R_5268194;chr3R_5268199;chr3R_5268218
Hrb87F	4	9.9	14.3%_21r;8.3%_24r;12.0%_25r;5.0%_20r	chr3R_13657515;chr3R_13657539;chr3R_13657590;chr3R_13657616
Jupiter	4	11.3	24.0%_25r;8.0%_25r;8.3%_24r;5.0%_20r	chr3R_11590663;chr3R_11590674;chr3R_11590678;chr3R_11590832
Karybeta3	4	12.1	9.5%_21r;23.8%_21r;10.0%_20r;5.0%_20r	chr3R_4654166;chr3R_4654170;chr3R_4654226;chr3R_4654457
LPCAT	4	26.8	56.0%_25r;28.6%_21r;14.3%_21r;8.3%_24r	chrX_9571684;chrX_9571758;chrX_9571764;chrX_9571812
MEP-1	4	8.4	9.5%_21r;9.5%_21r;9.5%_21r;5.0%_20r	chr3L_2641476;chr3L_2641478;chr3L_2641492;chr3L_2641564
Myo81F	4	6.7	5.0%_20r;7.1%_28r;7.7%_26r;7.1%_28r	chr3R_2087251;chr3R_2088590;chr3R_2088593;chr3R_2088599
Nop60B	4	10.6	10.0%_20r;17.4%_23r;9.1%_22r;5.7%_35r	chr2R_24176565;chr2R_24176705;chr2R_24176767;chr2R_24177180
PRL-1	4	25.3	39.3%_28r;24.0%_25r;28.0%_25r;10.0%_20r	chr2L_16246129;chr2L_16246140;chr2L_16246145;chr2L_16246171
Pen	4	7.3	5.0%_20r;5.0%_20r;5.0%_20r;14.3%_21r	chr2L_10059322;chr2L_10059840;chr2L_10059842;chr2L_10059866
Rab11	4	12.7	9.1%_22r;18.5%_27r;9.7%_31r;13.6%_22r	chr3R_21115608;chr3R_21115905;chr3R_21115958;chr3R_21116030
RpL24-like	4	12.7	18.2%_22r;7.1%_28r;19.5%_41r;6.1%_33r	chr3R_11430835;chr3R_11430853;chr3R_11431046;chr3R_11431308
RpL38	4	15.3	9.1%_22r;11.5%_26r;12.0%_25r;28.6%_21r	chr2R_4516165;chr2R_4516243;chr2R_4516244;chr2R_4516283
RpL7A	4	11	17.6%_51r;5.3%_75r;10.0%_20r;11.1%_27r	chrX_6531084;chrX_6531385;chrX_6532199;chrX_6532528
RpS16	4	13.9	12.6%_103r;9.2%_98r;20.0%_50r;14.0%_50r	chr2R_22607022;chr2R_22607043;chr2R_22607884;chr2R_22607887
RpS24	4	26.9	9.1%_22r;82.5%_40r;8.0%_50r;8.2%_49r	chr2R_22640587;chr2R_22640633;chr2R_22640776;chr2R_22640779
RpS3A	4	13.2	21.5%_65r;15.0%_40r;7.4%_27r;8.8%_34r	chr4_66905;chr4_66968;chr4_67023;chr4_67089
Sec22	4	7.8	6.5%_31r;10.7%_28r;6.9%_29r;6.9%_29r	chrX_807878;chrX_807886;chrX_807893;chrX_807898
Sh3beta	4	15.7	6.9%_29r;13.6%_22r;9.1%_22r;33.3%_24r	chr3L_7367068;chr3L_7367119;chr3L_7367120;chr3L_7367137
SsRbeta	4	7.7	5.9%_34r;8.8%_34r;8.6%_35r;7.5%_40r	chr3L_16130702;chr3L_16130703;chr3L_16130737;chr3L_16130888
T-cp1	4	10.2	6.9%_29r;10.0%_20r;13.0%_23r;11.1%_27r	chr3R_22489232;chr3R_22489398;chr3R_22489404;chr3R_22489626
Taldo	4	9	7.4%_27r;7.7%_26r;11.5%_26r;9.5%_21r	chr2R_23941800;chr2R_23941847;chr2R_23941851;chr2R_23941955
Tif-IA	4	16.6	18.2%_22r;30.8%_26r;8.0%_25r;9.5%_21r	chr2L_22253912;chr2L_22257741;chr2L_22257843;chr2L_22257998
Trx-2	4	24.5	5.7%_35r;5.9%_34r;14.8%_27r;71.4%_21r	chr2L_9615605;chr2L_9615681;chr2L_9615819;chr2L_9615863
ZnT63C	4	13	18.2%_22r;9.1%_22r;13.6%_22r;11.1%_27r	chr3L_3313515;chr3L_3313600;chr3L_3313618;chr3L_3313727
brat	4	8	5.0%_20r;13.0%_23r;9.1%_22r;5.0%_20r	chr2L_19174005;chr2L_19174023;chr2L_19174077;chr2L_19174110
cyp33	4	46.2	71.4%_21r;76.2%_21r;28.6%_21r;8.7%_23r	chr2R_17546134;chr2R_17546135;chr2R_17546136;chr2R_17546166
drongo	4	6.9	8.3%_24r;7.4%_27r;6.9%_29r;5.0%_20r	chr2L_833844;chr2L_833872;chr2L_833880;chr2L_833947
e(y)3	4	14.6	20.7%_29r;22.7%_22r;5.0%_20r;10.0%_20r	chrX_19626774;chrX_19626832;chrX_19626848;chrX_19626853
eIF-4E	4	19.1	5.0%_20r;30.8%_26r;23.1%_26r;17.4%_23r	chr3L_9399747;chr3L_9399766;chr3L_9399786;chr3L_9399880
eIF3-S9	4	7.6	6.1%_33r;8.8%_34r;6.5%_31r;9.1%_22r	chr2R_17538781;chr2R_17538806;chr2R_17538849;chr2R_17538968
gish	4	14.6	26.1%_23r;20.0%_35r;6.1%_33r;6.3%_32r	chr3R_16302342;chr3R_16302411;chr3R_16302423;chr3R_16302427
l(3)02640	4	14.1	8.3%_24r;8.0%_25r;35.0%_20r;5.0%_20r	chr3L_1338931;chr3L_1338950;chr3L_1339140;chr3L_1339148
mts	4	5.5	6.1%_33r;5.0%_20r;5.3%_38r;5.7%_35r	chr2L_7831918;chr2L_7832008;chr2L_7832168;chr2L_7832270
par-1	4	13.2	13.6%_22r;13.0%_23r;17.4%_23r;8.7%_23r	chr2R_19485313;chr2R_19485348;chr2R_19485351;chr2R_19485370
sd	4	7.4	7.4%_27r;8.1%_37r;6.5%_31r;7.7%_26r	chrX_15824902;chrX_15825445;chrX_15825469;chrX_15826629
14-3-3epsilon	3	6.1	5.0%_20r;8.0%_25r;5.4%_37r	chr3R_18242904;chr3R_18247514;chr3R_18248470
Ankle2	3	10.8	8.3%_24r;19.2%_26r;5.0%_20r	chrX_17572162;chrX_17572291;chrX_17573785
AnxB11	3	24.2	41.7%_24r;23.3%_30r;7.7%_26r	chrX_16417444;chrX_16417581;chrX_16417831
Arf51F	3	11	5.0%_20r;19.0%_21r;9.1%_22r	chr2R_15323892;chr2R_15323981;chr2R_15324699
Ate1	3	9.3	9.1%_22r;10.0%_20r;8.7%_23r	chr2R_20255213;chr2R_20255220;chr2R_20255289
CAP	3	9.4	9.1%_22r;9.1%_22r;10.0%_20r	chr2R_10306638;chr2R_10306644;chr2R_10306733
CG11306	3	25.6	15.0%_20r;52.4%_21r;9.5%_21r	chr3L_21627913;chr3L_21627918;chr3L_21628036
CG1358	3	6.1	5.3%_38r;5.7%_35r;7.4%_27r	chr2R_7595638;chr2R_7595657;chr2R_7595971
CG13900	3	9.7	15.0%_20r;9.1%_22r;5.0%_20r	chr3L_828400;chr3L_828405;chr3L_829569
CG17574	3	7.7	9.1%_22r;9.1%_22r;5.0%_20r	chr2R_12849648;chr2R_12849697;chr2R_12849735
CG17691	3	11.8	13.6%_22r;11.1%_27r;10.7%_28r	chr2R_1596253;chr2R_1596267;chr2R_1596274
CG17698	3	7.5	5.0%_20r;8.3%_24r;9.1%_22r	chr3L_23748630;chr3L_23748655;chr3L_23748698
CG17904	3	15.5	16.7%_24r;12.5%_24r;17.2%_29r	chr2L_16733364;chr2L_16733365;chr2L_16733420
CG2765	3	15.1	7.1%_28r;33.3%_24r;5.0%_20r	chr2R_24960140;chr2R_24960175;chr2R_24960364
CG30344	3	16.3	23.8%_21r;20.0%_20r;5.0%_20r	chr2R_9148031;chr2R_9148032;chr2R_9148388
CG3209	3	11	5.0%_20r;9.1%_22r;18.8%_32r	chr2R_24073246;chr2R_24073252;chr2R_24073288
CG32276	3	8	5.0%_20r;13.3%_30r;5.6%_36r	chr3L_3197960;chr3L_3197984;chr3L_3198006
CG34330	3	33.9	27.8%_36r;5.4%_37r;68.4%_38r	chrX_19068443;chrX_19068452;chrX_19068462
CG3961	3	9.4	7.1%_28r;10.0%_30r;11.1%_27r	chr3L_18878514;chr3L_18878525;chr3L_18878626
CG5004	3	10.5	7.7%_26r;13.8%_29r;10.0%_20r	chrX_17135490;chrX_17135561;chrX_17135638
CG8223	3	13.3	10.0%_20r;5.0%_20r;25.0%_20r	chr3R_8753699;chr3R_8753820;chr3R_8753879
COX1	3	33.3	9.5%_21r;13.0%_23r;77.3%_22r	chrM_2635;chrM_2640;chrM_2713
COX2	3	25.3	7.4%_27r;6.3%_32r;62.1%_29r	chrM_3343;chrM_3367;chrM_3619
CR42491	3	11.2	9.2%_87r;17.6%_74r;6.9%_58r	chrX_762693;chrX_762792;chrX_762861
CR45184	3	9.7	15.0%_20r;9.1%_22r;5.0%_20r	chr3L_828400;chr3L_828405;chr3L_829569
Chc	3	18.2	18.2%_22r;9.1%_22r;27.3%_22r	chrX_15828755;chrX_15828756;chrX_15828758
Cp1	3	13.1	8.3%_24r;16.7%_24r;14.3%_21r	chr2R_13965282;chr2R_13967715;chr2R_13967740
Dlg5	3	16.1	8.7%_23r;29.6%_27r;10.0%_20r	chr2L_11508918;chr2L_11509044;chr2L_11509061
Droj2	3	11.5	15.2%_33r;14.3%_35r;5.0%_20r	chr3R_13384983;chr3R_13384996;chr3R_13385159
GPHR	3	40	60.0%_20r;35.0%_20r;25.0%_20r	chr2R_15199431;chr2R_15199432;chr2R_15199436
GlcAT-P	3	10.1	6.3%_32r;12.9%_31r;11.1%_27r	chr3L_11177325;chr3L_11177408;chr3L_11177479
Got1	3	11.3	5.9%_34r;18.5%_27r;9.5%_21r	chr2R_16141202;chr2R_16141621;chr2R_16141690
Hpr1	3	8.8	7.1%_28r;11.5%_26r;7.7%_26r	chr3R_5818984;chr3R_5819048;chr3R_5819049
Hrb98DE	3	32.6	27.0%_37r;64.4%_45r;6.5%_31r	chr3R_28604844;chr3R_28604877;chr3R_28605019
Hsp83	3	26.7	8.3%_24r;5.0%_40r;66.7%_39r	chr3L_3196456;chr3L_3196908;chr3L_3196916
Ir76a	3	16.7	10.0%_20r;10.0%_20r;30.0%_20r	chr3L_19803190;chr3L_19803202;chr3L_19803273
Jafrac2	3	7.3	6.7%_30r;9.1%_33r;6.1%_33r	chr3L_3043985;chr3L_3043990;chr3L_3044025
KdelR	3	11.6	9.5%_21r;18.5%_27r;6.9%_29r	chr2L_10427831;chr2L_10428284;chr2L_10428335
Letm1	3	5	5.0%_20r;5.0%_20r;5.0%_20r	chr2R_24509832;chr2R_24509836;chr2R_24509845
MSBP	3	30.2	71.4%_21r;14.3%_21r;5.0%_20r	chrX_15887761;chrX_15887762;chrX_15887847
Moe	3	11.1	9.1%_33r;7.1%_28r;17.2%_29r	chrX_8873531;chrX_8873695;chrX_8873696
Nacalpha	3	15	7.4%_27r;26.1%_23r;11.5%_26r	chr2R_12759839;chr2R_12759845;chr2R_12760223
Nmdmc	3	22.3	50.0%_22r;12.0%_25r;5.0%_20r	chr3R_9044299;chr3R_9044339;chr3R_9044673
Non2	3	12.3	8.3%_24r;8.7%_23r;20.0%_20r	chr3L_2768135;chr3L_2768158;chr3L_2768185
Ntf-2	3	8.2	8.3%_24r;8.0%_25r;8.3%_24r	chrX_21038858;chrX_21038885;chrX_21038897
OstStt3	3	11.3	13.8%_29r;10.0%_30r;10.0%_20r	chr3R_25066825;chr3R_25066856;chr3R_25067462
PDZ-GEF	3	15.3	12.0%_25r;24.0%_25r;10.0%_20r	chr2L_6332033;chr2L_6332034;chr2L_6332118
Rel	3	22.3	50.0%_22r;12.0%_25r;5.0%_20r	chr3R_9044299;chr3R_9044339;chr3R_9044673
Rip11	3	8	10.3%_29r;6.9%_29r;6.9%_29r	chrX_18635826;chrX_18635851;chrX_18635862
Roc1a	3	8.9	10.0%_20r;9.4%_32r;7.4%_27r	chrX_647772;chrX_647907;chrX_648061
RpL15	3	26.3	13.6%_88r;11.9%_84r;53.3%_45r	chr3L_27267709;chr3L_27267762;chr3L_27268386
RpL22	3	11.2	9.2%_87r;17.6%_74r;6.9%_58r	chrX_762693;chrX_762792;chrX_762861
RpL23	3	5.8	6.4%_47r;5.6%_72r;5.5%_73r	chr2R_22854500;chr2R_22855586;chr2R_22855587
RpL23A	3	10.4	10.0%_20r;11.1%_63r;10.0%_20r	chr3L_1667225;chr3L_1667302;chr3L_1667876
RpL24	3	13.1	22.6%_31r;9.7%_31r;7.1%_84r	chr2L_13394243;chr2L_13394244;chr2L_13394753
RpL27	3	10.1	5.0%_40r;13.2%_53r;12.2%_41r	chr3R_25684108;chr3R_25684138;chr3R_25684357
RpL28	3	11	5.6%_89r;8.9%_79r;18.6%_59r	chr3L_3221499;chr3L_3221543;chr3L_3221898
RpL35	3	14.5	5.3%_57r;5.9%_34r;32.4%_34r	chrX_5673297;chrX_5673475;chrX_5673477
RpL36	3	14.7	24.0%_25r;7.1%_28r;12.9%_31r	chrX_628426;chrX_628667;chrX_628813
RpL37a	3	7.5	8.7%_69r;5.2%_58r;8.7%_23r	chrX_15138712;chrX_15139011;chrX_15139298
RpL4	3	7.9	5.6%_36r;13.0%_23r;5.0%_20r	chr3R_27923130;chr3R_27924826;chr3R_27924831
RpL7	3	7.9	9.5%_21r;7.8%_51r;6.4%_78r	chr2L_10201146;chr2L_10201822;chr2L_10202014
RpL9	3	15.1	20.8%_48r;10.4%_48r;14.0%_50r	chr2L_11002983;chr2L_11002984;chr2L_11003531
RpS18	3	15.9	5.1%_39r;33.3%_42r;9.2%_76r	chr2R_20264383;chr2R_20264400;chr2R_20264566
RpS26	3	30	20.6%_34r;47.1%_34r;22.4%_58r	chr2L_18442590;chr2L_18442591;chr2L_18442645
RpS4	3	6.9	5.5%_55r;5.7%_53r;9.4%_53r	chr3L_13042529;chr3L_13043816;chr3L_13043817
RpS6	3	11.9	6.4%_78r;20.0%_80r;9.3%_108r	chrX_7899738;chrX_7899743;chrX_7899872
Sesn	3	24.3	13.0%_23r;45.0%_20r;15.0%_20r	chr2R_23732897;chr2R_23732915;chr2R_23732939
Snx3	3	21	19.4%_31r;15.0%_20r;28.6%_21r	chr3R_12629623;chr3R_12629865;chr3R_12629868
TER94	3	9.6	5.0%_20r;14.3%_21r;9.5%_21r	chr2R_9993157;chr2R_9993158;chr2R_9993246
Tango7	3	7.9	5.8%_52r;7.7%_39r;10.3%_39r	chr2R_14163234;chr2R_14163363;chr2R_14163710
Tgs1	3	29.6	12.5%_24r;66.7%_27r;9.5%_21r	chr3R_18257505;chr3R_18257523;chr3R_18257599
Tsp42Ef	3	10	6.9%_29r;10.7%_28r;12.5%_24r	chr2R_7027797;chr2R_7027809;chr2R_7027821
Vha16-1	3	14.8	18.8%_32r;7.1%_28r;18.5%_27r	chr2R_6625328;chr2R_6625416;chr2R_6625621
Wee1	3	12.7	6.5%_31r;6.5%_31r;25.0%_24r	chr2L_6911657;chr2L_6911658;chr2L_6911750
bif	3	30.3	13.8%_29r;5.0%_20r;72.2%_36r	chrX_11684882;chrX_11685213;chrX_11694395
bsk	3	18.4	9.5%_21r;37.5%_24r;8.3%_24r	chr2L_10247994;chr2L_10248219;chr2L_10248221
cathD	3	7.9	11.4%_35r;5.7%_35r;6.7%_30r	chr2R_7822603;chr2R_7822604;chr2R_7822621
cnn	3	11.7	6.9%_29r;8.3%_24r;20.0%_25r	chr2R_13439492;chr2R_13439606;chr2R_13439678
dlg1	3	14.9	9.1%_22r;27.3%_22r;8.3%_24r	chrX_11408212;chrX_11408216;chrX_11408238
dsh	3	20	5.9%_34r;47.1%_34r;6.9%_29r	chrX_11358452;chrX_11358484;chrX_11358501
eIF-3p40	3	6.6	5.1%_39r;8.8%_34r;5.9%_34r	chr2L_5051357;chr2L_5051367;chr2L_5051368
ens	3	20.1	8.0%_25r;42.9%_21r;9.5%_21r	chr3L_4123305;chr3L_4123311;chr3L_4123312
heix	3	9.4	9.5%_21r;9.5%_21r;9.1%_22r	chr2L_16296380;chr2L_16296381;chr2L_16296420
hfw	3	9.7	6.7%_30r;14.8%_27r;7.7%_26r	chrX_1672930;chrX_1672967;chrX_1672988
hook	3	20.8	5.0%_40r;48.3%_29r;9.1%_22r	chr2L_19031124;chr2L_19031230;chr2L_19031421
kis	3	15.3	13.6%_22r;14.3%_21r;17.9%_28r	chr2L_210991;chr2L_210998;chr2L_211433
moi	3	29.6	12.5%_24r;66.7%_27r;9.5%_21r	chr3R_18257505;chr3R_18257523;chr3R_18257599
par-6	3	12.7	14.3%_21r;9.1%_22r;14.8%_27r	chrX_17706602;chrX_17706622;chrX_17706714
pnut	3	7	5.0%_20r;8.0%_25r;8.0%_25r	chr2R_8240117;chr2R_8240183;chr2R_8240189
ppk10	3	10.4	9.5%_21r;13.0%_23r;8.7%_23r	chr2L_10450322;chr2L_10450351;chr2L_10450352
spi	3	14.8	17.9%_39r;15.2%_46r;11.4%_35r	chr2L_19568085;chr2L_19568163;chr2L_19568255
spin	3	6.1	5.0%_20r;8.3%_24r;5.0%_20r	chr2R_16136426;chr2R_16137650;chr2R_16137673
sxc	3	7.5	10.7%_28r;6.9%_29r;5.0%_20r	chr2R_5327961;chr2R_5327963;chr2R_5329089
vir-1	3	11.7	20.0%_25r;6.1%_33r;9.1%_22r	chr2L_12403609;chr2L_12403665;chr2L_12407438
yki	3	11	8.6%_35r;14.3%_35r;10.0%_20r	chr2R_24066285;chr2R_24066302;chr2R_24066567
Ac3	2	13.6	13.6%_22r;13.6%_22r	chr2L_21647338;chr2L_21647342
Adam	2	6.7	8.3%_24r;5.0%_20r	chr2R_9970612;chr2R_9970745
Aldh-III	2	5	5.0%_20r;5.0%_20r	chr2R_7467159;chr2R_7467160
Ant2	2	38.9	68.8%_32r;8.9%_45r	chrX_10781245;chrX_10781323
AnxB9	2	9	8.0%_25r;10.0%_20r	chr3R_21068997;chr3R_21070749
Arf102F	2	7.4	7.7%_26r;7.1%_28r	chr4_1124641;chr4_1124674
Asator	2	6.7	8.3%_24r;5.0%_20r	chr4_473181;chr4_474486
Bap60	2	5	5.0%_20r;5.0%_20r	chrX_13158006;chrX_13158011
Bx	2	9.5	9.5%_21r;9.5%_21r	chrX_18519892;chrX_18519900
CG10428	2	13	13.0%_23r;13.0%_23r	chr2L_18950776;chr2L_18950777
CG10576	2	24.1	38.2%_34r;10.0%_20r	chr3L_5762316;chr3L_5764709
CG10602	2	8.3	7.1%_28r;9.5%_21r	chr2L_18855392;chr2L_18855459
CG10962	2	8.2	8.8%_34r;7.7%_26r	chrX_8973171;chrX_8973331
CG11247	2	8.6	7.7%_26r;9.5%_21r	chr3L_21724491;chr3L_21724922
CG11790	2	8	8.3%_24r;7.7%_26r	chr3R_25048236;chr3R_25048283
CG11984	2	9.8	9.5%_21r;10.0%_20r	chr3R_9010462;chr3R_9010552
CG12006	2	12.2	14.3%_21r;10.0%_20r	chr3L_3813809;chr3L_3813834
CG1275	2	6.3	5.0%_20r;7.7%_26r	chr3L_2252934;chr3L_2252969
CG13907	2	9.3	9.1%_22r;9.5%_21r	chr3L_877853;chr3L_877925
CG14103	2	8.5	8.3%_24r;8.7%_23r	chr3L_19804104;chr3L_19804303
CG14273	2	5	5.1%_39r;5.0%_20r	chr2L_8343576;chr2L_8344070
CG15209	2	6.7	5.0%_20r;8.3%_24r	chrX_10842458;chrX_10842856
CG15771	2	7.5	10.0%_20r;5.0%_20r	chrX_5758835;chrX_5758991
CG15784	2	9.3	9.5%_21r;9.1%_22r	chrX_5431956;chrX_5432388
CG16833	2	15.4	10.0%_20r;20.8%_24r	chr2L_10997349;chr2L_10997361
CG17737	2	8.7	7.1%_28r;10.3%_29r	chr3L_3223491;chr3L_3223813
CG1943	2	10	10.0%_20r;10.0%_20r	chr3R_7077625;chr3R_7077628
CG2658	2	6.8	5.0%_20r;8.7%_23r	chrX_2694866;chrX_2695134
CG33713	2	10.2	8.0%_25r;12.5%_24r	chrX_21318140;chrX_21318166
CG3376	2	8.6	11.8%_34r;5.4%_37r	chr2R_24264510;chr2R_24264560
CG34179	2	44.1	14.3%_21r;73.9%_23r	chr2L_6046763;chr2L_6046793
CG42668	2	9.2	13.3%_30r;5.1%_39r	chr3R_20323723;chr3R_20323903
CG4585	2	11.4	7.4%_27r;15.4%_26r	chr2R_23863402;chr2R_23863411
CG4970	2	10.8	10.0%_20r;11.5%_26r	chr2L_11519248;chr2L_11519602
CG5708	2	9.5	9.5%_21r;9.5%_21r	chr2L_10224841;chr2L_10224885
CG6540	2	5	5.0%_20r;5.0%_20r	chrX_18649359;chrX_18649363
CG6766	2	10	10.0%_20r;10.0%_20r	chr2L_12038866;chr2L_12039086
CG7414	2	22.5	15.0%_20r;30.0%_20r	chr3L_21827296;chr3L_21827526
CG7536	2	9.5	9.5%_21r;9.5%_21r	chrX_18078803;chrX_18078804
CG8635	2	19.6	29.2%_24r;10.0%_20r	chr2R_8630333;chr2R_8630475
CG9302	2	9.6	9.1%_22r;10.0%_20r	chr2L_13376756;chr2L_13376852
CG9372	2	6	7.1%_28r;5.0%_20r	chr3L_19607569;chr3L_19608006
CR42862	2	7.3	5.5%_55r;9.1%_22r	chr3L_229662;chr3L_230764
CR43836	2	8.2	8.8%_34r;7.7%_26r	chrX_8973171;chrX_8973331
CaBP1	2	11.1	11.6%_43r;10.7%_28r	chr2L_16355378;chr2L_16355881
Cam	2	7.6	6.3%_32r;8.9%_45r	chr2R_12275440;chr2R_12275524
Chd64	2	9.3	10.7%_28r;8.0%_25r	chr3L_4114542;chr3L_4114686
Cnx99A	2	5	5.0%_20r;5.0%_20r	chr3R_29315428;chr3R_29315968
CrebB	2	6.8	6.9%_29r;6.7%_30r	chrX_18377651;chrX_18377654
Dek	2	18	14.3%_21r;21.7%_23r	chr2R_16860171;chr2R_16860199
Diap2	2	37.5	10.0%_20r;65.0%_20r	chr2R_15932333;chr2R_15932450
E2f2	2	6.1	6.1%_33r;6.1%_33r	chr2L_21154950;chr2L_21155155
Elba3	2	13.7	17.4%_23r;10.0%_20r	chr2L_4687661;chr2L_4688206
EndoGI	2	7.4	7.7%_26r;7.1%_28r	chr2L_16259210;chr2L_16259228
Exo70	2	5	5.0%_20r;5.0%_20r	chr3L_8415414;chr3L_8415445
Gapdh2	2	16.4	12.9%_31r;20.0%_20r	chrX_15869299;chrX_15869399
GstD3	2	8.5	7.9%_38r;9.1%_22r	chr3R_12373448;chr3R_12373641
Gyf	2	5.8	6.7%_30r;5.0%_20r	chr4_855499;chr4_860648
Hel25E	2	10	5.0%_20r;15.0%_20r	chr2L_5539709;chr2L_5539768
Hexo2	2	9.1	8.7%_23r;9.5%_21r	chrX_8712046;chrX_8712354
HisRS	2	9.5	9.5%_21r;9.5%_21r	chrX_18519892;chrX_18519900
Hlc	2	7.3	7.7%_26r;6.9%_29r	chrX_21386014;chrX_21386100
HmgD	2	9.5	10.3%_29r;8.7%_23r	chr2R_21716077;chr2R_21716135
Hmu	2	5	5.0%_20r;5.0%_20r	chr3R_27291404;chr3R_27291438
HnRNP-K	2	8	9.1%_22r;6.9%_29r	chr2R_20606677;chr2R_20606710
Idgf6	2	9.3	9.5%_21r;9.1%_22r	chr2R_16691870;chr2R_16691893
Klc	2	5	5.0%_20r;5.0%_20r	chr3L_12746984;chr3L_12746988
MED26	2	9.7	6.9%_29r;12.5%_24r	chr4_779171;chr4_779235
Maf1	2	9.7	8.7%_23r;10.7%_28r	chr2R_1516078;chr2R_1516128
Manf	2	6.5	8.0%_25r;5.0%_20r	chr3R_16350605;chr3R_16350635
Meltrin	2	7	5.0%_20r;9.1%_22r	chr3R_14665372;chr3R_14665378
Nedd4	2	6.8	6.7%_30r;6.9%_29r	chr3L_17546417;chr3L_17546420
Non1	2	7.5	5.0%_20r;10.0%_20r	chr2R_9397425;chr2R_9397669
Not3	2	12.2	15.0%_20r;9.5%_21r	chr2R_5656552;chr2R_5656619
Nph	2	5	5.0%_20r;5.0%_20r	chr3R_30003855;chr3R_30003900
Nup62	2	11	14.3%_21r;7.7%_26r	chr2R_16345387;chr2R_16345414
Ost48	2	19.6	25.0%_40r;14.3%_35r	chrX_9157252;chrX_9157585
Ppcs	2	5	5.0%_20r;5.0%_20r	chr3R_19139332;chr3R_19139336
Ppn	2	7.9	10.8%_37r;5.0%_20r	chr3R_28520982;chr3R_28528275
Psn	2	8.9	9.5%_21r;8.3%_24r	chr3L_20434611;chr3L_20434664
Pvf3	2	13.6	9.1%_22r;18.2%_22r	chr2L_7098366;chr2L_7098372
Rac1	2	33.1	43.5%_23r;22.7%_22r	chr3L_1301065;chr3L_1301069
Rbm13	2	10	8.0%_25r;12.0%_25r	chrX_8902735;chrX_8902742
Ref1	2	10.6	8.7%_23r;12.5%_24r	chr3R_7078092;chr3R_7078097
Rnp4F	2	8.6	6.9%_29r;10.3%_29r	chrX_5319097;chrX_5319104
RpL13	2	13.7	8.3%_36r;19.0%_42r	chr2L_9967726;chr2L_9968422
RpL35A	2	8.9	12.2%_41r;5.6%_36r	chr3R_5466166;chr3R_5466196
RpL6	2	6.2	5.1%_39r;7.4%_108r	chr3R_31594849;chr3R_31595060
RpL8	2	6.4	5.7%_35r;7.1%_28r	chr3L_2588151;chr3L_2588863
RpS12	2	6.7	5.9%_68r;7.4%_68r	chr3L_13024572;chr3L_13024573
RpS19a	2	11.2	17.2%_87r;5.2%_58r	chrX_16638639;chrX_16638717
RpS5a	2	13.2	15.8%_38r;10.5%_38r	chrX_17143681;chrX_17143683
SLIRP1	2	10.2	8.0%_25r;12.5%_24r	chrX_21318140;chrX_21318166
SPARC	2	7.8	5.7%_53r;10.0%_80r	chr3R_26869332;chr3R_26869379
SREBP	2	6.8	7.1%_28r;6.5%_31r	chr3L_19798675;chr3L_19798743
Sec24CD	2	16.1	27.3%_22r;5.0%_20r	chr2L_2231461;chr2L_2231523
Srp9	2	16.9	10.0%_20r;23.8%_21r	chr3L_7936984;chr3L_7936995
Stlk	2	19.1	9.5%_21r;28.6%_21r	chr2R_4565096;chr2R_4565100
Tapdelta	2	14.5	7.8%_51r;21.2%_33r	chr2R_11370467;chr2R_11370949
Ten-m	2	5	5.0%_20r;5.0%_20r	chr3L_22294031;chr3L_22294032
Tig	2	9.3	9.5%_21r;9.1%_22r	chr2L_6415794;chr2L_6415838
Tim17b	2	11.6	9.5%_21r;13.6%_22r	chr3R_3735404;chr3R_3745163
Trxr-1	2	10.9	10.7%_28r;11.1%_27r	chrX_8247706;chrX_8247764
Ugt58Fa	2	14.4	20.8%_24r;8.0%_25r	chr2R_22642230;chr2R_22642255
Uhg7	2	10.6	10.0%_20r;11.1%_63r	chr3L_1667225;chr3L_1667302
Unc-76	2	20	5.0%_20r;35.0%_20r	chrX_2093169;chrX_2093210
Vps24	2	10.4	12.5%_24r;8.3%_24r	chr3R_4309793;chr3R_4310128
X11L	2	7.4	7.4%_27r;7.4%_27r	chrX_17606715;chrX_17606717
alpha-Spec	2	11.3	13.6%_22r;9.1%_22r	chr3L_1778853;chr3L_1778860
bun	2	17.8	6.5%_31r;29.0%_31r	chr2L_12456270;chr2L_12456271
ced-6	2	8.6	5.7%_35r;11.5%_26r	chr2R_9434915;chr2R_9435025
cta	2	40.5	33.3%_21r;47.6%_21r	chr2L_22992524;chr2L_22992529
eEF1delta	2	5.7	5.0%_20r;6.3%_32r	chr2L_10234147;chr2L_10234353
eIF3ga	2	10.8	16.2%_37r;5.4%_37r	chrX_2609388;chrX_2609389
eIF5B	2	7.5	5.5%_55r;9.5%_21r	chr3L_3428792;chr3L_3429040
gce	2	8.3	8.7%_23r;8.0%_25r	chrX_15318844;chrX_15318866
hyx	2	5	5.0%_20r;5.0%_20r	chr3R_9042043;chr3R_9042047
iPLA2-VIA	2	15.3	8.0%_25r;22.7%_22r	chr3L_9860681;chr3L_9860688
kay	2	6.2	6.1%_33r;6.3%_48r	chr3R_29793434;chr3R_29793994
l(2)k12914	2	10.6	11.1%_27r;10.0%_20r	chr2L_8383797;chr2L_8383978
mbc	2	7.2	5.0%_20r;9.5%_21r	chr3R_23800575;chr3R_23800595
mrt	2	7	5.0%_20r;9.1%_22r	chr3R_27277758;chr3R_27277885
mtd	2	5.8	5.4%_37r;6.3%_32r	chr3R_5273849;chr3R_5273865
mthl4	2	20	24.0%_25r;16.0%_25r	chr2R_17446322;chr2R_17446323
or	2	7.5	5.0%_20r;10.0%_20r	chr2R_23968637;chr2R_23968654
pnt	2	7.4	8.3%_24r;6.5%_31r	chr3R_23291294;chr3R_23291330
sesB	2	38.9	68.8%_32r;8.9%_45r	chrX_10781245;chrX_10781323
shv	2	9.2	13.0%_23r;5.4%_37r	chr2L_453551;chr2L_454106
slmo	2	44.1	14.3%_21r;73.9%_23r	chr2L_6046763;chr2L_6046793
sqh	2	22.8	36.4%_22r;9.1%_22r	chrX_6223162;chrX_6223193
sta	2	6.3	6.5%_31r;6.1%_33r	chrX_1481849;chrX_1481851
128up	1	5.9	5.9%_34r	chr2R_12038455
ATPCL	1	5	5.0%_20r	chr2R_15994030
ATPsynG	1	8.7	8.7%_23r	chr2L_10975897
ATPsyngamma	1	11.1	11.1%_27r	chr3R_29748365
Acn	1	9.5	9.5%_21r	chr2L_19048556
Adk2	1	26.1	26.1%_23r	chr2R_24025532
Ahcy	1	5	5.0%_20r	chrX_15452406
B52	1	7.1	7.1%_28r	chr3R_13666522
C1GalTA	1	7.4	7.4%_27r	chr2L_8943840
CG10232	1	9.5	9.5%_21r	chr3R_23720131
CG10321	1	9.1	9.1%_22r	chr2R_21638108
CG10444	1	6.7	6.7%_30r	chr2R_20271897
CG10638	1	5	5.0%_20r	chr3L_12498572
CG10984	1	19	19.0%_21r	chr3L_12753036
CG11448	1	86.4	86.4%_22r	chrX_1397161
CG12499	1	14.3	14.3%_21r	chr3R_22440581
CG12535	1	19	19.0%_21r	chrX_3415399
CG13124	1	8	8.0%_25r	chr2L_9904098
CG13887	1	8	8.0%_25r	chr3L_839447
CG1418	1	5	5.0%_20r	chr2R_9964722
CG14215	1	7.1	7.1%_28r	chrX_19659102
CG14322	1	5	5.0%_20r	chr3R_17664023
CG14907	1	8.3	8.3%_24r	chr3R_16651405
CG15099	1	6.1	6.1%_33r	chr2R_18837075
CG15356	1	9.5	9.5%_21r	chr2L_1975887
CG1598	1	5	5.0%_20r	chr2R_7538630
CG16817	1	19	19.0%_21r	chr3R_9679283
CG17508	1	20	20.0%_20r	chr2R_5611237
CG17556	1	10.7	10.7%_28r	chr3R_16994833
CG17746	1	5	5.0%_20r	chr3L_3237449
CG18749	1	5	5.0%_20r	chr3R_8245255
CG30089	1	5	5.0%_20r	chr2R_15761288
CG31323	1	7.1	7.1%_28r	chr3R_26186894
CG31368	1	9.4	9.4%_32r	chr3R_11891917
CG31678	1	10	10.0%_20r	chr2L_20660186
CG31689	1	5	5.0%_20r	chr2L_2739587
CG32485	1	9.5	9.5%_21r	chr3L_3051317
CG33052	1	9.1	9.1%_22r	chr3L_17427661
CG33303	1	34.8	34.8%_23r	chr2L_10374570
CG33722	1	5	5.0%_20r	chr3R_8245255
CG33932	1	5	5.0%_20r	chrX_19745480
CG34001	1	5	5.0%_20r	chr3L_10633142
CG3609	1	10	10.0%_20r	chr2L_2372615
CG3662	1	19	19.0%_21r	chr2L_824010
CG3678	1	8.7	8.7%_23r	chr3R_16991502
CG42511	1	9.5	9.5%_21r	chr3R_9407435
CG42788	1	5	5.0%_20r	chr3R_15128344
CG42806	1	8.3	8.3%_24r	chr2R_13965282
CG4360	1	7.7	7.7%_26r	chr3R_20324498
CG43739	1	8.7	8.7%_23r	chr2L_20871675
CG45099	1	7.7	7.7%_26r	chr3R_22032326
CG45781	1	8	8.0%_25r	chr2R_426124
CG46310	1	28.6	28.6%_21r	chr3R_23185257
CG4658	1	5	5.0%_20r	chr2L_9959680
CG4848	1	9.5	9.5%_21r	chr3R_12217230
CG5515	1	5	5.0%_20r	chr3R_24187804
CG5676	1	5	5.0%_20r	chr2L_10254903
CG5734	1	31.8	31.8%_22r	chr2L_10204996
CG5854	1	5	5.0%_20r	chr3R_23935587
CG5989	1	9.5	9.5%_21r	chr3L_8602699
CG6015	1	7.7	7.7%_26r	chr3R_22032326
CG6115	1	6.8	6.8%_44r	chr2L_16887347
CG6145	1	5	5.0%_20r	chr2R_13537667
CG6310	1	5	5.0%_20r	chr3L_11069186
CG6724	1	19.2	19.2%_26r	chr2L_10768718
CG6912	1	5	5.0%_20r	chr3R_15136307
CG7239	1	5	5.0%_20r	chr2L_5803823
CG7611	1	9.1	9.1%_22r	chr3L_21528047
CG7818	1	9.1	9.1%_22r	chr2L_8309647
CG7872	1	5	5.0%_20r	chrX_15579687
CG8108	1	5.9	5.9%_34r	chr3L_9869949
CG8135	1	9.5	9.5%_21r	chr3R_9407435
CG8545	1	6.5	6.5%_31r	chr2R_12471200
CG9143	1	5.7	5.7%_35r	chr2R_20276951
CG9281	1	5.6	5.6%_36r	chrX_15706281
COX4	1	8.7	8.7%_23r	chr2L_19959449
CR45926	1	6.3	6.3%_32r	chr2R_23905449
CR46089	1	5	5.0%_20r	chr3R_23055030
Cals	1	8.3	8.3%_24r	chr4_1115418
Cct5	1	5	5.0%_20r	chr2R_12176942
Cdk12	1	5	5.0%_20r	chr3L_21521722
Cenp-C	1	10	10.0%_20r	chr3R_8568027
Cerk	1	9.5	9.5%_21r	chr3R_5359062
CkIIbeta	1	6.9	6.9%_29r	chrX_11797790
ClC-c	1	20	20.0%_20r	chr3L_16095766
Clic	1	13.6	13.6%_22r	chrX_13813703
Cont	1	11.1	11.1%_27r	chr3R_4386903
Crk	1	12.5	12.5%_24r	chr4_212827
CycA	1	5	5.0%_20r	chr3L_11826997
Cyp1	1	7.7	7.7%_26r	chrX_16317844
Cyp9c1	1	5	5.0%_20r	chr2R_24632790
Cyt-c1	1	13.3	13.3%_30r	chr3L_5362253
DIP1	1	14.3	14.3%_28r	chrX_21625005
Dph5	1	15	15.0%_20r	chr3R_22582215
ERp60	1	11.8	11.8%_51r	chr2R_11887730
FASN1	1	6.1	6.1%_33r	chr2L_3067925
Fib	1	5	5.0%_20r	chr2R_23073083
Fur2	1	8.7	8.7%_23r	chrX_16381312
GNBP1	1	14.3	14.3%_21r	chr3L_18677491
Gale	1	8.2	8.2%_49r	chr3L_650918
Gp210	1	10	10.0%_20r	chr2R_5769465
Graf	1	14.3	14.3%_21r	chrX_15751939
His4r	1	9.1	9.1%_22r	chr3R_14626485
Ide	1	17.4	17.4%_23r	chr3L_20372109
Idh	1	12.5	12.5%_24r	chr3L_8356535
Ilp6	1	5	5.0%_20r	chrX_2331649
Int6	1	11.1	11.1%_27r	chr3L_16785740
Irk1	1	28.6	28.6%_21r	chr3R_23185257
Jafrac1	1	12.5	12.5%_32r	chrX_13331781
Jra	1	9.5	9.5%_21r	chr2R_10098380
LRR	1	9.1	9.1%_22r	chr2R_7677225
LanA	1	5.7	5.7%_35r	chr3L_6204152
LanB1	1	5	5.0%_20r	chr2L_7820500
MBD-R2	1	10	10.0%_20r	chr3R_12352424
MFS17	1	10	10.0%_20r	chr2R_2494926
MICAL-like	1	8.6	8.6%_35r	chr3L_13012513
MRP	1	5	5.0%_20r	chr2L_12744142
Marf	1	9.5	9.5%_21r	chrX_6370673
Mgstl	1	16	16.0%_25r	chrX_21043216
Moca-cyp	1	5	5.0%_20r	chr3R_28343685
Mrp4	1	5	5.0%_20r	chr3R_11574865
ND-20	1	9.5	9.5%_21r	chrX_15986134
ND4	1	31.6	31.6%_38r	chrM_8672
Nap1	1	11.9	11.9%_42r	chr2R_23905383
Nc73EF	1	5	5.0%_20r	chr3L_16967629
Non3	1	9.1	9.1%_22r	chr3R_18224425
Nopp140	1	41.7	41.7%_24r	chr3L_21836560
Not10	1	8.3	8.3%_24r	chr3R_12632698
Opa1	1	5	5.0%_20r	chr2R_14231858
OstDelta	1	5	5.0%_20r	chr2R_17764736
P58IPK	1	5	5.0%_20r	chr3R_9588996
PHGPx	1	6.9	6.9%_29r	chr3L_3328488
PI4KIIIalpha	1	25	25.0%_20r	chrX_2633257
PP2A-B'	1	5	5.0%_20r	chr3R_18176863
Pabp2	1	5	5.0%_20r	chr2R_8133984
Pect	1	55	55.0%_20r	chr2L_13210662
Prosalpha2	1	5	5.0%_20r	chr3R_12432296
Prosalpha5	1	5	5.0%_20r	chr2R_17413499
Prosalpha7	1	9.1	9.1%_22r	chr2R_9846762
Prosbeta2	1	9.5	9.5%_21r	chr3L_15001188
Prosbeta5	1	5	5.0%_20r	chr2R_10820670
Prosbeta7	1	12.9	12.9%_31r	chr3R_5357189
Rab5	1	8.7	8.7%_23r	chr2L_2359455
Rap2l	1	5	5.0%_20r	chr2R_24065031
Ras64B	1	15	15.0%_20r	chr3L_4141132
Ras85D	1	5	5.0%_20r	chr3R_9511157
RpL10Ab	1	8.9	8.9%_45r	chr3L_11823724
RpL11	1	9.5	9.5%_21r	chr2R_19443456
RpL13A	1	13.7	13.7%_73r	chr3R_5625739
RpL18A	1	6.4	6.4%_47r	chr2R_17546510
RpL21	1	21.1	21.1%_57r	chr2L_22247407
RpL3	1	13.8	13.8%_29r	chr3R_11224188
RpL32	1	9.1	9.1%_44r	chr3R_30045371
RpL34b	1	5.6	5.6%_36r	chr3R_9400424
RpL41	1	7	7.0%_43r	chr2R_24903767
RpLP0	1	7.8	7.8%_64r	chr3L_22077089
RpLP2	1	5	5.0%_60r	chr2R_16586500
RpS11	1	42.9	42.9%_70r	chr2R_12199503
RpS14a	1	5	5.0%_20r	chrX_7934236
RpS15	1	6.1	6.1%_82r	chr2R_16570811
RpS17	1	5.7	5.7%_35r	chr3L_9428857
RpS2	1	23.5	23.5%_34r	chr2L_9896299
RpS21	1	14.3	14.3%_21r	chr2L_2856582
RpS23	1	17.1	17.1%_76r	chr2R_14215599
RpS25	1	7.3	7.3%_55r	chr3R_11215513
RpS27A	1	20.7	20.7%_29r	chr2L_10410370
RpS28b	1	24.3	24.3%_37r	chrX_9555075
RpS8	1	6.8	6.8%_74r	chr3R_29863460
RpS9	1	11.3	11.3%_53r	chr3L_9509972
Rpn9	1	5	5.0%_20r	chr3R_23731752
Rpp20	1	5	5.0%_20r	chrX_19745480
RtGEF	1	66.7	66.7%_21r	chr2L_20364982
SC35	1	9.5	9.5%_21r	chr2L_12432023
SP1173	1	13.6	13.6%_22r	chr3L_6689608
Sec61alpha	1	35	35.0%_20r	chr2L_6477580
Sec61beta	1	6.7	6.7%_30r	chr2R_14619598
Sec63	1	35	35.0%_20r	chr3L_7364204
44076	1	9.1	9.1%_22r	chr3R_20586518
Set	1	67.9	67.9%_28r	chr3R_15265114
Sgt	1	5	5.0%_20r	chr2L_17473634
Snx6	1	5	5.0%_20r	chr2L_8219512
Sod1	1	7.4	7.4%_27r	chr3L_11112620
Spt6	1	7.7	7.7%_26r	chrX_6274492
Tango1	1	5	5.0%_20r	chr2L_6654127
Tim23	1	11.1	11.1%_27r	chr2L_23312820
Tpi	1	10.7	10.7%_28r	chr3R_30133190
Tre1	1	22.2	22.2%_27r	chrX_5674057
Trip1	1	5	5.0%_20r	chr2L_4966482
Tspo	1	5	5.0%_20r	chr2L_560295
UQCR-C1	1	5	5.0%_20r	chr3R_14891513
UQCR-C2	1	11.5	11.5%_26r	chr3L_16585866
Ubi-p63E	1	5	5.0%_20r	chr3L_3899602
Ubqn	1	5	5.0%_20r	chrX_19687399
Vps2	1	5	5.0%_20r	chr3R_26053775
Xe7	1	5	5.0%_20r	chr3R_5668807
Zif	1	11.5	11.5%_26r	chr3R_6458477
alph	1	14.3	14.3%_21r	chr3R_29598464
alphaTub84B	1	7.3	7.3%_41r	chr3R_7088699
asp	1	19.4	19.4%_36r	chr3R_24760030
babo	1	8.7	8.7%_23r	chr2R_8962475
bai	1	5	5.0%_20r	chr3R_25040133
barc	1	5	5.0%_20r	chr3L_21421166
bc10	1	5	5.0%_20r	chr3L_5566404
betaCOP	1	9.1	9.1%_22r	chrX_18381733
betaTub56D	1	14.5	14.5%_69r	chr2R_19447533
bin3	1	5	5.0%_20r	chr2R_6240105
blw	1	22.7	22.7%_22r	chr2R_22801994
bor	1	19	19.0%_21r	chr3R_16261496
cg	1	9.5	9.5%_21r	chr2R_14182437
cl	1	5	5.0%_20r	chr2L_5521141
cmet	1	5.7	5.7%_35r	chr2L_11261824
crn	1	5	5.0%_20r	chrX_2247768
cue	1	15	15.0%_20r	chr3L_1503309
cv-d	1	5.9	5.9%_34r	chr3R_15845047
didum	1	7.4	7.4%_27r	chr2R_7508222
e(r)	1	9.1	9.1%_22r	chrX_8904780
edl	1	5	5.0%_20r	chr2R_18667761
egh	1	18.2	18.2%_22r	chrX_2598218
exu	1	22.7	22.7%_22r	chr2R_20667648
faf	1	10	10.0%_20r	chr3R_31790268
foi	1	15	15.0%_20r	chr3L_8533679
fu12	1	8	8.0%_25r	chr2L_8450565
fws	1	5	5.0%_20r	chr2L_17478666
gro	1	9.5	9.5%_21r	chr3R_26049483
hay	1	5	5.0%_20r	chr3L_10633142
hfp	1	7.7	7.7%_26r	chr3L_1497032
icln	1	9.5	9.5%_21r	chr2R_17591642
ifc	1	8.3	8.3%_24r	chr2L_5988597
l(2)gl	1	40	40.0%_35r	chr2L_9988
lgs	1	13	13.0%_23r	chr4_437161
loj	1	7.1	7.1%_28r	chr3L_6096084
lt	1	20	20.0%_20r	chr2L_22940277
mbf1	1	9.5	9.5%_21r	chr3L_16576166
me31B	1	6.9	6.9%_29r	chr2L_10241943
mfas	1	5	5.0%_20r	chr3R_11985955
msn	1	5	5.0%_20r	chr3L_2555241
mud	1	8.3	8.3%_24r	chrX_14256603
nbs	1	9.1	9.1%_22r	chr3L_9721101
nero	1	7.4	7.4%_27r	chr3R_31746893
osa	1	9.5	9.5%_21r	chr3R_17688187
p38b	1	17.4	17.4%_23r	chr2L_13782421
pasi2	1	5	5.0%_20r	chr3R_9337044
peng	1	13.6	13.6%_22r	chrX_21346635
porin	1	5.1	5.1%_39r	chr2L_10847842
ps	1	13.6	13.6%_22r	chr3R_9452178
qm	1	20	20.0%_20r	chr3L_7353447
rost	1	8.7	8.7%_23r	chr2L_8986523
sgl	1	28.6	28.6%_28r	chr3L_6960072
shrb	1	8.7	8.7%_23r	chr2R_9142281
sip3	1	9.3	9.3%_43r	chr3R_31774918
sky	1	8.7	8.7%_23r	chr2L_20871675
smg	1	8	8.0%_25r	chr3L_8990525
sol	1	25	25.0%_20r	chrX_21357673
spidey	1	12	12.0%_25r	chrX_7911679
stc	1	5	5.0%_20r	chr2L_15117910
teq	1	6.5	6.5%_31r	chr3L_9091397
vig2	1	5	5.0%_20r	chr3R_25124700
wal	1	8.3	8.3%_24r	chr2R_11689377
wdb	1	9.1	9.1%_22r	chr3R_27561902
wge	1	10	10.0%_20r	chr3R_22711029
wol	1	5	5.0%_20r	chr2L_8301700

## Sheet: Fne-ADAR replicate 2
Gene name	Number of edited sites	Avg editing frequency	Edit frequency_reads	Chromosomal location
ND4	21	14.6	9.5%_21r;19.0%_21r;15.4%_26r;8.1%_37r;7.7%_39r;21.6%_37r;8.0%_50r;14.8%_54r;13.3%_60r;5.8%_69r;15.5%_71r;5.0%_80r;9.1%_44r;22.7%_44r;23.3%_43r;20.5%_44r;7.3%_41r;9.8%_41r;8.9%_45r;22.7%_44r;37.8%_37r	chrM_8273;chrM_8274;chrM_8325;chrM_8363;chrM_8375;chrM_8432;chrM_8463;chrM_8478;chrM_8495;chrM_8546;chrM_8549;chrM_8672;chrM_8821;chrM_8822;chrM_8823;chrM_8868;chrM_8873;chrM_8874;chrM_8889;chrM_8928;chrM_8961
Rassf	14	11.8	20.0%_20r;9.5%_21r;9.5%_21r;31.8%_22r;9.1%_22r;5.0%_20r;10.0%_20r;9.5%_21r;14.3%_21r;5.0%_20r;5.9%_34r;5.7%_35r;18.5%_27r;11.5%_26r	chr3R_23114187;chr3R_23114209;chr3R_23114212;chr3R_23114226;chr3R_23114255;chr3R_23114271;chr3R_23114276;chr3R_23114280;chr3R_23114458;chr3R_23114485;chr3R_23114524;chr3R_23114591;chr3R_23115053;chr3R_23115063
CycG	12	8.3	14.3%_28r;9.8%_51r;10.6%_47r;8.8%_34r;5.4%_37r;6.1%_33r;7.1%_28r;7.7%_39r;7.9%_38r;5.6%_36r;9.4%_32r;6.9%_29r	chr3R_31596742;chr3R_31596893;chr3R_31597782;chr3R_31597875;chr3R_31597887;chr3R_31597907;chr3R_31598012;chr3R_31598225;chr3R_31598229;chr3R_31598231;chr3R_31598238;chr3R_31598243
sqd	12	11.9	11.4%_70r;6.5%_46r;31.7%_41r;27.5%_40r;11.1%_36r;9.5%_42r;6.7%_30r;7.4%_27r;11.5%_26r;5.0%_20r;9.1%_22r;5.0%_20r	chr3R_13638048;chr3R_13638129;chr3R_13638144;chr3R_13638145;chr3R_13638270;chr3R_13638294;chr3R_13638545;chr3R_13638593;chr3R_13638594;chr3R_13640296;chr3R_13640336;chr3R_13640590
CG31523	11	7.9	7.4%_27r;7.1%_28r;5.7%_35r;14.0%_43r;9.8%_41r;11.1%_27r;7.5%_40r;6.3%_32r;5.0%_20r;8.0%_25r;5.0%_20r	chr3R_4465564;chr3R_4465569;chr3R_4465640;chr3R_4465755;chr3R_4465771;chr3R_4465920;chr3R_4466070;chr3R_4466171;chr3R_4466276;chr3R_4466313;chr3R_4466401
Stat92E	11	9	5.0%_20r;7.1%_42r;9.1%_22r;9.5%_21r;9.5%_21r;10.0%_20r;5.0%_20r;20.0%_20r;5.0%_20r;11.5%_26r;7.1%_28r	chr3R_20535571;chr3R_20535889;chr3R_20536210;chr3R_20536418;chr3R_20536420;chr3R_20536421;chr3R_20536501;chr3R_20537230;chr3R_20537233;chr3R_20537335;chr3R_20537343
pix	11	13.6	5.0%_20r;8.7%_23r;6.7%_45r;53.1%_49r;13.7%_51r;9.3%_54r;22.2%_54r;8.5%_59r;8.2%_49r;6.0%_50r;8.0%_25r	chr3L_8972168;chr3L_8972185;chr3L_8972244;chr3L_8972279;chr3L_8972303;chr3L_8972316;chr3L_8972317;chr3L_8972378;chr3L_8972434;chr3L_8972489;chr3L_8973138
Eb1	10	13.8	16.7%_30r;7.1%_28r;7.1%_28r;32.1%_28r;27.8%_36r;5.6%_36r;9.4%_32r;6.1%_33r;5.4%_37r;21.1%_38r	chr2R_6755278;chr2R_6755287;chr2R_6755288;chr2R_6755289;chr2R_6755312;chr2R_6755626;chr2R_6755673;chr2R_6755675;chr2R_6755687;chr2R_6755688
step	10	7.5	13.0%_23r;8.7%_23r;8.3%_24r;8.7%_23r;7.7%_26r;8.3%_24r;5.0%_20r;5.0%_20r;5.0%_20r;5.0%_20r	chr2L_21740197;chr2L_21740211;chr2L_21740244;chr2L_21740248;chr2L_21740310;chr2L_21740315;chr2L_21740667;chr2L_21740668;chr2L_21740669;chr2L_21741870
ND5	9	11.4	14.3%_35r;5.7%_35r;7.7%_39r;7.9%_38r;5.3%_38r;15.2%_33r;25.0%_36r;14.3%_28r;7.1%_28r	chrM_6610;chrM_6611;chrM_6686;chrM_6688;chrM_6824;chrM_6838;chrM_6860;chrM_6934;chrM_6935
RhoGDI	9	12.1	20.0%_20r;9.4%_32r;10.7%_28r;5.4%_56r;8.2%_49r;17.6%_34r;12.1%_33r;5.9%_34r;20.0%_30r	chr3L_19928871;chr3L_19931341;chr3L_19932086;chr3L_19932479;chr3L_19932520;chr3L_19932749;chr3L_19932750;chr3L_19932760;chr3L_19932779
ap	9	7.1	5.0%_20r;5.0%_40r;7.5%_53r;7.7%_52r;5.7%_35r;5.7%_35r;8.0%_50r;8.3%_60r;10.9%_46r	chr2R_5706257;chr2R_5706313;chr2R_5706610;chr2R_5706668;chr2R_5707416;chr2R_5707417;chr2R_5707459;chr2R_5707589;chr2R_5708956
vsg	9	8.2	10.8%_37r;7.1%_42r;8.7%_46r;5.8%_52r;7.3%_55r;6.1%_49r;12.2%_49r;5.1%_79r;10.9%_92r	chr3L_9717088;chr3L_9717095;chr3L_9717105;chr3L_9717141;chr3L_9717240;chr3L_9717273;chr3L_9717275;chr3L_9717365;chr3L_9717499
Dp1	8	9.1	5.0%_20r;16.0%_25r;7.1%_28r;8.0%_25r;7.7%_26r;5.4%_37r;6.1%_33r;17.2%_29r	chr2R_18419314;chr2R_18420203;chr2R_18420207;chr2R_18420351;chr2R_18420367;chr2R_18420579;chr2R_18420613;chr2R_18420628
Ef1alpha48D	8	13.6	6.8%_73r;8.7%_92r;6.9%_87r;10.8%_65r;41.5%_65r;20.3%_64r;7.8%_64r;5.9%_34r	chr2R_11894335;chr2R_11895139;chr2R_11895258;chr2R_11895345;chr2R_11895373;chr2R_11895378;chr2R_11895380;chr2R_11895465
Vha26	8	11.5	7.7%_26r;13.6%_22r;5.0%_20r;13.0%_23r;9.1%_22r;5.0%_20r;33.3%_21r;5.0%_20r	chr3R_5594197;chr3R_5594251;chr3R_5594434;chr3R_5594459;chr3R_5594480;chr3R_5594511;chr3R_5594565;chr3R_5594568
CG46280	7	11.1	10.3%_29r;7.1%_42r;6.7%_45r;7.3%_41r;32.5%_40r;9.1%_22r;5.0%_20r	chr3R_13026437;chr3R_13026488;chr3R_13026653;chr3R_13026663;chr3R_13026667;chr3R_13026728;chr3R_13027212
CG5482	7	10.1	16.7%_36r;8.1%_37r;5.7%_35r;7.7%_26r;8.3%_24r;19.2%_26r;5.0%_20r	chr2R_18630067;chr2R_18630092;chr2R_18630122;chr2R_18630142;chr2R_18630206;chr2R_18630219;chr2R_18630527
Karybeta3	7	7.9	5.0%_20r;8.3%_36r;7.9%_38r;5.0%_40r;7.3%_41r;15.0%_40r;7.1%_28r	chr3R_4652922;chr3R_4654170;chr3R_4654226;chr3R_4654238;chr3R_4654240;chr3R_4654265;chr3R_4654399
Ptpmeg	7	11.8	9.1%_22r;18.2%_22r;8.0%_25r;14.3%_28r;6.3%_32r;15.4%_26r;11.5%_26r	chr3L_355484;chr3L_355498;chr3L_355542;chr3L_355751;chr3L_355770;chr3L_355810;chr3L_355811
csw	7	11.3	12.5%_24r;8.3%_24r;8.3%_24r;5.0%_20r;28.6%_21r;8.0%_25r;8.7%_23r	chrX_2112718;chrX_2112721;chrX_2112722;chrX_2112836;chrX_2113213;chrX_2113262;chrX_2113269
dlg1	7	9.4	13.0%_23r;13.6%_22r;9.1%_22r;6.9%_29r;5.0%_20r;9.1%_22r;9.1%_22r	chrX_11407048;chrX_11407688;chrX_11407690;chrX_11407731;chrX_11407880;chrX_11407926;chrX_11407934
jagn	7	13	10.0%_20r;25.0%_20r;20.0%_20r;12.0%_25r;13.3%_30r;5.3%_38r;5.3%_38r	chr3R_5780670;chr3R_5780672;chr3R_5780674;chr3R_5780711;chr3R_5780824;chr3R_5780906;chr3R_5780941
CG13384	6	10	5.0%_20r;6.8%_44r;12.8%_47r;12.5%_24r;13.6%_22r;9.1%_22r	chr2L_8388044;chr2L_8388124;chr2L_8388217;chr2L_8388526;chr2L_8388570;chr2L_8388599
CG5174	6	12.1	20.0%_20r;5.0%_20r;5.0%_20r;9.5%_21r;25.0%_20r;7.9%_38r	chr2R_18425836;chr2R_18425838;chr2R_18425841;chr2R_18425848;chr2R_18425900;chr2R_18425982
CG9917	6	10.3	8.7%_23r;7.7%_26r;12.0%_25r;10.0%_20r;6.5%_31r;16.7%_30r	chrX_16321704;chrX_16321780;chrX_16321821;chrX_16321830;chrX_16321845;chrX_16321876
Diap2	6	20.4	8.7%_23r;25.0%_24r;37.9%_29r;8.3%_24r;37.5%_24r;5.0%_20r	chr2R_15932304;chr2R_15932318;chr2R_15932450;chr2R_15932469;chr2R_15932473;chr2R_15932718
Gbeta13F	6	9.8	5.0%_20r;12.0%_25r;13.0%_23r;8.7%_23r;7.7%_26r;12.5%_24r	chrX_15864249;chrX_15864331;chrX_15864338;chrX_15864750;chrX_15864820;chrX_15864881
Sema1b	6	11	21.4%_28r;11.5%_26r;12.0%_25r;8.0%_25r;8.0%_25r;5.0%_20r	chr2R_17673702;chr2R_17673764;chr2R_17673805;chr2R_17673815;chr2R_17673823;chr2R_17674364
Spp	6	8.4	6.8%_44r;5.9%_51r;10.6%_47r;5.7%_35r;10.0%_20r;11.5%_26r	chr2L_543054;chr2L_543101;chr2L_543175;chr2L_543242;chr2L_543343;chr2L_543724
Vha16-1	6	16	8.1%_37r;5.1%_39r;5.0%_40r;55.0%_20r;10.0%_20r;13.0%_23r	chr2R_6625328;chr2R_6625431;chr2R_6625484;chr2R_6626152;chr2R_6626154;chr2R_6626316
Vhl	6	5.8	9.5%_21r;5.0%_20r;5.0%_20r;5.0%_20r;5.0%_20r;5.0%_20r	chr2R_11280844;chr2R_11280864;chr2R_11280868;chr2R_11280870;chr2R_11280871;chr2R_11280874
drongo	6	9.6	14.3%_21r;8.8%_34r;7.1%_28r;11.1%_27r;11.1%_27r;5.0%_20r	chr2L_833781;chr2L_833855;chr2L_833947;chr2L_833951;chr2L_833966;chr2L_834074
eIF-4E	6	11.8	8.3%_24r;8.3%_24r;20.0%_25r;8.0%_25r;20.0%_25r;6.5%_31r	chr3L_9399758;chr3L_9399759;chr3L_9399766;chr3L_9399776;chr3L_9399786;chr3L_9399880
eIF4G	6	6.7	7.4%_27r;6.3%_32r;9.7%_31r;6.7%_30r;5.0%_20r;5.0%_20r	chr4_916053;chr4_916154;chr4_916161;chr4_916163;chr4_917417;chr4_917421
hrg	6	10.4	10.0%_30r;14.3%_35r;5.9%_34r;6.3%_32r;6.1%_33r;20.0%_25r	chr2R_19664126;chr2R_19664171;chr2R_19664213;chr2R_19664460;chr2R_19664581;chr2R_19665562
pAbp	6	11.1	5.0%_20r;14.3%_21r;5.8%_52r;5.4%_37r;6.3%_32r;29.6%_27r	chr2R_18145387;chr2R_18145949;chr2R_18146709;chr2R_18146833;chr2R_18146855;chr2R_18146908
CG14767	5	9.7	8.0%_25r;6.5%_31r;16.7%_30r;6.7%_30r;10.7%_28r	chr2R_8718246;chr2R_8718266;chr2R_8718312;chr2R_8718326;chr2R_8718370
CG31694	5	13.6	6.3%_32r;23.1%_26r;17.4%_23r;8.0%_25r;13.3%_30r	chr2L_2868730;chr2L_2868880;chr2L_2869013;chr2L_2869037;chr2L_2869064
Dp	5	11.7	22.7%_22r;13.0%_23r;9.5%_21r;8.3%_24r;5.0%_20r	chr2R_13227236;chr2R_13227599;chr2R_13227630;chr2R_13227910;chr2R_13228023
Maf1	5	10	15.0%_20r;7.7%_26r;6.7%_30r;12.5%_24r;8.0%_25r	chr2R_1515766;chr2R_1516017;chr2R_1516030;chr2R_1521444;chr2R_1521527
Mgat1	5	11.8	7.4%_27r;22.6%_31r;5.0%_20r;14.8%_27r;9.1%_22r	chr2R_20559271;chr2R_20559365;chr2R_20559545;chr2R_20559794;chr2R_20559868
Pino	5	14	12.0%_25r;21.9%_32r;11.1%_27r;7.7%_26r;17.4%_23r	chr2L_1115131;chr2L_1115243;chr2L_1115259;chr2L_1115294;chr2L_1115311
Sam-S	5	13.6	9.7%_31r;19.4%_31r;16.7%_30r;13.8%_29r;8.3%_36r	chr2L_113903;chr2L_113904;chr2L_113905;chr2L_113920;chr2L_113999
Sar1	5	16.5	14.3%_21r;14.3%_21r;19.0%_21r;18.2%_22r;16.7%_24r	chr3R_22360296;chr3R_22360303;chr3R_22360304;chr3R_22360431;chr3R_22360566
ebi	5	15.4	35.0%_20r;7.7%_26r;22.2%_27r;6.9%_29r;5.0%_20r	chr2L_417836;chr2L_417874;chr2L_417890;chr2L_417934;chr2L_418291
ergic53	5	7.6	6.5%_31r;9.3%_43r;7.0%_43r;6.8%_44r;8.5%_47r	chr3L_8537627;chr3L_8537718;chr3L_8537719;chr3L_8537723;chr3L_8537771
lost	5	19.9	7.4%_27r;8.3%_48r;12.8%_47r;39.1%_23r;31.8%_22r	chr3R_4406498;chr3R_4406744;chr3R_4406839;chr3R_4406949;chr3R_4407050
pigs	5	10.4	24.0%_25r;6.3%_32r;7.1%_28r;8.7%_23r;6.1%_33r	chrX_6652402;chrX_6652574;chrX_6652677;chrX_6652844;chrX_6652956
ytr	5	19.9	35.0%_20r;35.0%_20r;5.0%_20r;5.0%_20r;19.4%_31r	chr2R_23847300;chr2R_23847301;chr2R_23847342;chr2R_23847352;chr2R_23847524
Atg8a	4	22.7	36.4%_22r;36.4%_22r;13.0%_23r;5.0%_20r	chrX_10765300;chrX_10765301;chrX_10765302;chrX_10765756
Baldspot	4	15.8	9.1%_22r;18.2%_22r;12.0%_25r;24.0%_25r	chr3L_16648934;chr3L_16648982;chr3L_16649502;chr3L_16649507
CG17493	4	10.7	13.0%_23r;9.5%_21r;12.5%_24r;7.7%_26r	chr2L_22551108;chr2L_22551113;chr2L_22551412;chr2L_22551434
CG17698	4	7.2	5.0%_20r;10.0%_20r;6.9%_29r;6.9%_29r	chr3L_23748264;chr3L_23748273;chr3L_23748603;chr3L_23748604
CG4822	4	8.5	10.0%_30r;11.6%_43r;6.7%_45r;5.7%_35r	chr2L_117276;chr2L_117399;chr2L_117886;chr2L_117996
COX1	4	16.9	6.4%_47r;6.0%_50r;5.3%_75r;50.0%_80r	chrM_1762;chrM_1818;chrM_2586;chrM_2713
CYTB	4	6.2	6.0%_50r;5.3%_57r;5.1%_39r;8.3%_96r	chrM_10958;chrM_10981;chrM_11150;chrM_11351
Cct1	4	6.5	5.0%_20r;8.0%_25r;5.0%_40r;8.1%_37r	chr3L_1552397;chr3L_1552837;chr3L_1552921;chr3L_1552937
Cdc42	4	8.7	8.3%_24r;5.0%_40r;11.4%_44r;10.2%_49r	chrX_19698774;chrX_19699308;chrX_19699329;chrX_19699485
Ect4	4	7.4	5.0%_20r;5.9%_51r;11.5%_52r;7.4%_27r	chr3L_8105256;chr3L_8107644;chr3L_8107658;chr3L_8107742
GlcAT-P	4	8.4	8.3%_24r;8.0%_25r;8.3%_24r;9.1%_22r	chr3L_11178025;chr3L_11178026;chr3L_11178041;chr3L_11178046
LIMK1	4	18	29.2%_24r;8.7%_23r;19.0%_21r;15.0%_20r	chrX_12584857;chrX_12584866;chrX_12584877;chrX_12584881
Lk6	4	9.9	9.4%_32r;16.7%_24r;5.7%_35r;7.7%_26r	chr3R_11751101;chr3R_11751212;chr3R_11754286;chr3R_11755336
MRP	4	6.1	9.5%_21r;5.0%_20r;5.0%_20r;5.0%_20r	chr2L_12738990;chr2L_12744208;chr2L_12744651;chr2L_12744655
Nipped-B	4	7.2	5.0%_20r;5.0%_20r;8.6%_35r;10.3%_29r	chr2R_4692122;chr2R_4692132;chr2R_4692430;chr2R_4692554
PPP1R15	4	14.5	10.0%_20r;20.0%_20r;19.0%_21r;9.1%_22r	chr2R_23975831;chr2R_23975838;chr2R_23975879;chr2R_23975902
Past1	4	14.1	21.7%_23r;9.5%_21r;20.0%_20r;5.0%_20r	chr3R_12704667;chr3R_12704672;chr3R_12704676;chr3R_12704742
Rab6	4	15.3	10.3%_29r;30.4%_23r;9.4%_32r;11.1%_27r	chr2L_12107420;chr2L_12107504;chr2L_12107673;chr2L_12107740
SPoCk	4	33.4	40.0%_20r;80.6%_31r;6.3%_32r;6.9%_29r	chr3L_22784720;chr3L_22785008;chr3L_22785112;chr3L_22785132
Sh3beta	4	18.5	11.8%_34r;8.8%_34r;45.5%_22r;8.0%_25r	chr3L_7367119;chr3L_7367137;chr3L_7367171;chr3L_7367186
Tif-IA	4	15.3	10.0%_20r;7.4%_27r;36.0%_25r;7.7%_26r	chr2L_22250567;chr2L_22253491;chr2L_22253498;chr2L_22253789
Unc-76	4	9.4	6.5%_31r;5.0%_40r;18.4%_38r;7.7%_26r	chrX_2092548;chrX_2092689;chrX_2092706;chrX_2093210
VhaPPA1-1	4	14	29.4%_34r;11.4%_35r;8.8%_34r;6.5%_31r	chr3R_14902699;chr3R_14902706;chr3R_14902718;chr3R_14902764
blanks	4	6.1	5.0%_20r;5.0%_20r;5.0%_20r;9.5%_21r	chr3L_5497712;chr3L_5497715;chr3L_5497803;chr3L_5497809
path	4	8.8	5.0%_20r;5.0%_20r;20.0%_20r;5.0%_20r	chr3L_9494716;chr3L_9494718;chr3L_9494802;chr3L_9495006
AdSS	3	10.3	5.1%_39r;11.4%_35r;14.3%_35r	chr3R_20824950;chr3R_20824959;chr3R_20824960
CG1657	3	6.5	5.0%_20r;9.5%_21r;5.0%_20r	chrX_11333654;chrX_11333723;chrX_11333732
CG3107	3	6.4	8.7%_23r;5.6%_36r;5.0%_20r	chr2R_5094303;chr2R_5094407;chr2R_5094757
CG32000	3	6.3	5.0%_20r;6.9%_29r;7.1%_28r	chr4_141761;chr4_142255;chr4_142776
CG32276	3	37.3	82.6%_23r;21.7%_23r;7.7%_26r	chr3L_3197951;chr3L_3197952;chr3L_3198284
CG33116	3	13.2	6.9%_29r;23.1%_26r;9.5%_21r	chr2L_19536863;chr2L_19536928;chr2L_19537139
CG3902	3	8.3	5.9%_51r;5.6%_36r;13.3%_30r	chr3L_18893898;chr3L_18894382;chr3L_18894392
CG46309	3	14.4	13.8%_29r;20.8%_24r;8.7%_23r	chr2L_16246129;chr2L_16246140;chr2L_16246145
CG4747	3	5	5.0%_20r;5.0%_20r;5.0%_20r	chr2L_10007495;chr2L_10008381;chr2L_10008443
CG6293	3	10.2	10.0%_20r;13.6%_22r;6.9%_29r	chr3R_10307977;chr3R_10308335;chr3R_10308435
CG6724	3	8.1	14.3%_21r;5.0%_20r;5.0%_20r	chr2L_10768438;chr2L_10768477;chr2L_10768543
CG7382	3	7.3	9.1%_22r;7.7%_39r;5.0%_40r	chr2L_5518954;chr2L_5519000;chr2L_5519003
CG7627	3	7.5	8.3%_24r;5.0%_20r;9.1%_22r	chr2L_8356676;chr2L_8356723;chr2L_8356760
CG8036	3	10.9	13.6%_22r;9.5%_21r;9.5%_21r	chr3R_8673541;chr3R_8673577;chr3R_8673594
CG9171	3	10.7	15.0%_20r;9.1%_22r;8.0%_25r	chr2L_5767681;chr2L_5767745;chr2L_5768204
CHOp24	3	6.7	5.0%_20r;8.7%_23r;6.5%_31r	chrX_4542259;chrX_4542272;chrX_4542325
CaBP1	3	6.1	5.0%_20r;8.3%_24r;5.0%_20r	chr2L_16354997;chr2L_16355519;chr2L_16355617
Cam	3	11.5	10.0%_20r;19.4%_31r;5.1%_39r	chr2R_12273914;chr2R_12274560;chr2R_12274569
Chd64	3	9.8	10.0%_30r;5.0%_40r;14.3%_42r	chr3L_4114488;chr3L_4114727;chr3L_4114728
Desat1	3	12.6	9.5%_21r;8.8%_34r;19.4%_31r	chr3R_12444862;chr3R_12446119;chr3R_12447291
Df31	3	10.5	13.0%_23r;12.5%_24r;5.9%_51r	chr2L_21627021;chr2L_21627034;chr2L_21627238
Fer1HCH	3	16	28.6%_28r;7.4%_27r;12.0%_25r	chr3R_30385679;chr3R_30385929;chr3R_30385939
GPHR	3	11.4	8.3%_24r;14.8%_27r;11.1%_27r	chr2R_15199337;chr2R_15199432;chr2R_15199436
GstD3	3	11.8	8.7%_23r;5.0%_20r;21.6%_37r	chr3R_12373249;chr3R_12373314;chr3R_12373601
JhI-21	3	7.7	13.0%_23r;5.0%_20r;5.0%_20r	chr2L_12051927;chr2L_12052831;chr2L_12053891
KdelR	3	6.4	5.0%_20r;9.1%_22r;5.0%_20r	chr2L_10427417;chr2L_10427697;chr2L_10428409
MED19	3	6.2	8.7%_23r;5.0%_20r;5.0%_20r	chr3L_17843875;chr3L_17843992;chr3L_17844000
Ost48	3	8	6.9%_29r;11.4%_35r;5.7%_35r	chrX_9157009;chrX_9157018;chrX_9157252
PRL-1	3	14.4	13.8%_29r;20.8%_24r;8.7%_23r	chr2L_16246129;chr2L_16246140;chr2L_16246145
Pect	3	8.5	7.9%_38r;7.1%_42r;10.5%_38r	chr2L_13210257;chr2L_13210293;chr2L_13210662
Rab10	3	6.1	7.4%_27r;5.4%_37r;5.4%_37r	chrX_20253923;chrX_20253994;chrX_20254016
Rad23	3	9.4	8.6%_35r;9.7%_31r;10.0%_20r	chr4_309892;chr4_310111;chr4_310137
Ras85D	3	12.4	23.8%_21r;8.3%_24r;5.0%_20r	chr3R_9510979;chr3R_9511048;chr3R_9512168
RpS27	3	11.4	9.3%_43r;5.9%_51r;19.0%_58r	chr3R_25246035;chr3R_25246054;chr3R_25246181
2020-09-01	3	5.7	5.0%_20r;6.3%_32r;5.9%_34r	chrX_21360411;chrX_21361314;chrX_21361465
Sesn	3	7.8	8.6%_35r;5.4%_37r;9.5%_21r	chr2R_23732915;chr2R_23732939;chr2R_23732992
Snap24	3	13.9	5.0%_20r;27.3%_22r;9.5%_21r	chr3R_9761345;chr3R_9761407;chr3R_9761848
Srp9	3	7.3	7.4%_27r;7.4%_27r;7.1%_28r	chr3L_7936829;chr3L_7936830;chr3L_7936833
Sur-8	3	10.6	18.2%_22r;5.0%_20r;8.7%_23r	chr3R_17395713;chr3R_17396200;chr3R_17396279
U2af50	3	13.7	16.7%_24r;16.7%_24r;7.7%_26r	chrX_16356793;chrX_16356795;chrX_16357567
Vap33	3	8.4	9.5%_21r;9.1%_22r;6.7%_30r	chrX_3953405;chrX_3953406;chrX_3954843
Zyx	3	9.4	12.0%_25r;6.5%_31r;9.8%_41r	chr4_1057468;chr4_1057500;chr4_1057669
ade5	3	6	5.0%_20r;8.0%_25r;5.0%_20r	chrX_12758102;chrX_12758309;chrX_12758754
aux	3	13.3	12.0%_25r;12.0%_25r;16.0%_25r	chr3R_4227138;chr3R_4227144;chr3R_4227145
chic	3	13.3	25.9%_27r;6.7%_30r;7.3%_55r	chr2L_5972364;chr2L_5972538;chr2L_5973392
eIF-5A	3	8	9.6%_94r;5.7%_35r;8.8%_34r	chr2R_24059325;chr2R_24059416;chr2R_24059418
east	3	6.3	7.4%_27r;5.0%_20r;6.5%_31r	chrX_2022755;chrX_2023387;chrX_2023447
gus	3	6.5	7.3%_41r;7.1%_28r;5.0%_20r	chr2R_5121220;chr2R_5121288;chr2R_5121342
l(1)G0156	3	21.4	19.4%_36r;38.9%_36r;5.9%_34r	chrX_19518722;chrX_19518723;chrX_19518732
l(2)gl	3	12.7	8.0%_25r;12.0%_25r;18.2%_22r	chr2L_10501;chr2L_10504;chr2L_10510
l(3)02640	3	7.8	10.3%_39r;5.0%_40r;8.0%_25r	chr3L_1339079;chr3L_1339140;chr3L_1339286
prominin-like	3	9.5	8.0%_25r;9.1%_22r;11.5%_26r	chr3L_3114828;chr3L_3114911;chr3L_3115692
spoon	3	14.7	30.0%_20r;5.0%_20r;9.1%_22r	chrX_5412802;chrX_5412819;chrX_5412973
tacc	3	9.1	9.1%_22r;9.1%_22r;9.1%_22r	chr3R_4735150;chr3R_4735152;chr3R_4735166
ttv	3	11.7	20.0%_20r;10.0%_20r;5.0%_20r	chr2R_14584755;chr2R_14584798;chr2R_14584820
tud	3	6.9	7.1%_28r;6.7%_30r;6.9%_29r	chr2R_21192050;chr2R_21192174;chr2R_21192212
x16	3	6.9	6.5%_31r;9.1%_33r;5.0%_20r	chr2L_6914585;chr2L_6914645;chr2L_6914963
14-3-3zeta	2	9.2	10.3%_29r;8.0%_25r	chr2R_10107989;chr2R_10108055
AMPKalpha	2	28.7	21.4%_28r;36.0%_25r	chrX_1378553;chrX_1378598
AcCoAS	2	6	5.1%_39r;6.9%_29r	chr3L_21271458;chr3L_21271606
Acon	2	10.8	8.7%_23r;13.0%_23r	chr2L_21172821;chr2L_21172829
Ankle2	2	9.4	11.1%_27r;7.7%_26r	chrX_17572162;chrX_17572364
Ant2	2	28.6	18.5%_27r;38.8%_85r	chrX_10781097;chrX_10781245
Aps	2	11.9	9.5%_21r;14.3%_28r	chr3L_10895195;chr3L_10895514
Art7	2	5	5.0%_20r;5.0%_20r	chr2R_23077028;chr2R_23077140
Asator	2	6	6.1%_33r;5.9%_34r	chr4_472137;chr4_472327
Bap170	2	5	5.0%_20r;5.0%_20r	chr2R_6642230;chr2R_6642285
Bsg	2	20.2	10.8%_37r;29.7%_37r	chr2L_8109256;chr2L_8109322
CG10098	2	22.1	7.4%_27r;36.7%_30r	chr3R_7126244;chr3R_7126251
CG10417	2	10	12.0%_25r;8.0%_25r	chr2R_5360471;chr2R_5360472
CG10465	2	6.5	5.0%_20r;8.0%_25r	chr2R_5339835;chr2R_5340014
CG11284	2	6.2	7.4%_27r;5.0%_20r	chrX_8688497;chrX_8688587
CG11665	2	23.4	5.0%_20r;41.7%_24r	chr2R_5641835;chr2R_5642435
CG1407	2	7.2	5.0%_20r;9.5%_21r	chr2R_10029390;chr2R_10029721
CG15881	2	9.6	8.0%_25r;11.1%_27r	chr3L_19806319;chr3L_19806546
CG17018	2	6.7	6.7%_30r;6.7%_30r	chr2L_22367859;chr2L_22368651
CG17556	2	6	6.5%_31r;5.6%_36r	chr3R_16994781;chr3R_16994833
CG17574	2	5	5.0%_20r;5.0%_20r	chr2R_12849808;chr2R_12849820
CG17883	2	7.5	8.7%_23r;6.3%_32r	chr2R_4673033;chr2R_4673167
CG31637	2	5	5.0%_20r;5.0%_20r	chr2L_6526617;chr2L_6526618
CG32549	2	5	5.0%_20r;5.0%_20r	chrX_18390665;chrX_18391096
CG3376	2	7	8.3%_24r;5.7%_35r	chr2R_24264850;chr2R_24264879
CG34164	2	7.4	9.4%_32r;5.4%_37r	chr2L_12057056;chr2L_12057099
CG42324	2	7.4	7.1%_28r;7.7%_26r	chr3L_3510070;chr3L_3510143
CG4360	2	42.9	44.0%_25r;41.7%_24r	chr3R_20324917;chr3R_20324928
CG45099	2	6	7.1%_28r;5.0%_20r	chr3R_22032866;chr3R_22032947
CG46312	2	13.7	20.0%_25r;7.4%_27r	chrX_15987178;chrX_15987206
CG46314	2	13.7	12.6%_87r;14.8%_88r	chr2L_21319098;chr2L_21319102
CG4658	2	9.2	6.9%_29r;11.5%_26r	chr2L_9959984;chr2L_9960002
CG5214	2	8.5	5.0%_20r;12.0%_25r	chr3R_11245859;chr3R_11246568
CG6015	2	6	7.1%_28r;5.0%_20r	chr3R_22032866;chr3R_22032947
CG6707	2	8.2	8.3%_24r;8.0%_25r	chr3L_9895080;chr3L_9895088
CG6951	2	5.8	6.7%_30r;5.0%_20r	chr3L_20243456;chr3L_20243610
CG8300	2	5	5.0%_20r;5.0%_20r	chrX_7105911;chrX_7105915
CG8531	2	11.1	13.0%_23r;9.1%_22r	chr2R_14258488;chr2R_14258535
CG8545	2	7.7	5.0%_20r;10.3%_29r	chr2R_12470339;chr2R_12471475
CG9821	2	5	5.0%_20r;5.0%_20r	chr3R_8814865;chr3R_8814868
CG9921	2	5	5.0%_20r;5.0%_20r	chrX_16331851;chrX_16331856
CG9947	2	30.9	52.4%_42r;9.5%_42r	chrX_16439061;chrX_16439062
CdsA	2	19.4	16.0%_25r;22.7%_22r	chr3L_8131236;chr3L_8131490
Clc	2	5.8	6.7%_30r;5.0%_20r	chr3L_20243456;chr3L_20243610
Cul1	2	21	8.7%_23r;33.3%_21r	chr2R_7920544;chr2R_7920681
Cyp1	2	7.5	5.4%_37r;9.5%_42r	chrX_16317780;chrX_16317798
Dhod	2	6.3	5.0%_20r;7.7%_26r	chr3R_8651742;chr3R_8651865
Dlg5	2	11.2	12.5%_24r;10.0%_20r	chr2L_11509044;chr2L_11509263
Dph5	2	8	7.7%_26r;8.3%_24r	chr3R_22582149;chr3R_22582215
Eno	2	5	5.0%_20r;5.0%_20r	chr2L_1725031;chr2L_1726053
Frl	2	9.1	9.5%_21r;8.7%_23r	chr3L_14070267;chr3L_14071419
Ggamma1	2	6.2	6.1%_33r;6.3%_48r	chr2R_8902790;chr2R_8902979
Gpdh	2	9.3	8.7%_23r;10.0%_20r	chr2L_5948552;chr2L_5948569
Hmu	2	54.8	23.8%_21r;85.7%_21r	chr3R_27291316;chr3R_27291352
Hrb27C	2	8.1	8.8%_34r;7.3%_41r	chr2L_6926953;chr2L_6927272
Hsc70-3	2	9.5	8.7%_46r;10.3%_39r	chrX_11801847;chrX_11801977
Ir76a	2	11.3	8.3%_24r;14.3%_21r	chr3L_19803257;chr3L_19803273
KrT95D	2	5	5.0%_20r;5.0%_20r	chr3R_23998040;chr3R_23998546
Lac	2	18.2	9.1%_22r;27.3%_22r	chr2R_12465454;chr2R_12465455
Lam	2	5	5.0%_20r;5.0%_20r	chr2L_5546166;chr2L_5546170
Lamp1	2	6.5	5.0%_20r;7.9%_38r	chr2L_21576791;chr2L_21576924
Mcr	2	7.5	10.0%_20r;5.0%_20r	chr2L_8074710;chr2L_8074716
Moe	2	12.8	11.9%_59r;13.6%_22r	chrX_8873696;chrX_8874038
ND-B14.7	2	5	5.0%_20r;5.0%_20r	chr2R_21025519;chr2R_21025972
NFAT	2	9.5	9.5%_21r;9.5%_21r	chrX_13663661;chrX_13663717
Nc73EF	2	5	5.0%_20r;5.0%_20r	chr3L_16967502;chr3L_16967632
Nlp	2	15.5	16.1%_31r;14.8%_27r	chr3R_30010246;chr3R_30010252
Nup62	2	5	5.0%_20r;5.0%_20r	chr2R_16345414;chr2R_16345461
PI31	2	11	12.5%_24r;9.5%_21r	chr2R_11968046;chr2R_11968393
Pdi	2	14.4	14.3%_42r;14.5%_62r	chr3L_15137907;chr3L_15137976
Pis	2	10.5	13.6%_22r;7.4%_27r	chrX_15701608;chrX_15702164
Plod	2	8.9	11.4%_35r;6.5%_31r	chr3L_11198422;chr3L_11198532
Ppn	2	7	5.0%_20r;9.1%_22r	chr3R_28520982;chr3R_28521124
Pvf3	2	5	5.0%_20r;5.0%_20r	chr2L_7098399;chr2L_7098795
Rac1	2	6.8	5.0%_20r;8.7%_23r	chr3L_1301065;chr3L_1301671
Rap1	2	19.9	14.8%_27r;25.0%_36r	chr3L_1859431;chr3L_1859556
Rip11	2	39	62.5%_24r;15.4%_26r	chrX_18635937;chrX_18635938
RpL10	2	6.7	5.2%_58r;8.1%_37r	chr3L_23093738;chr3L_23095279
RpL15	2	13	14.0%_43r;12.0%_50r	chr3L_27267429;chr3L_27268386
RpL24	2	8.6	8.6%_35r;8.6%_35r	chr2L_13394198;chr2L_13394199
RpL7-like	2	7.4	9.4%_32r;5.4%_37r	chr2L_12057056;chr2L_12057099
RpS15Aa	2	10.4	6.3%_32r;14.6%_41r	chrX_13335796;chrX_13335810
RpS27A	2	5.5	5.6%_36r;5.5%_55r	chr2L_10409454;chr2L_10410370
RpS29	2	33.5	5.7%_35r;61.3%_31r	chr3R_9778842;chr3R_9778876
Rpb7	2	6.8	5.0%_20r;8.7%_23r	chr3R_15222739;chr3R_15222883
Rpi	2	5	5.0%_20r;5.0%_20r	chr2R_23355595;chr2R_23355607
Sap-r	2	5	5.0%_20r;5.0%_20r	chr3R_30883739;chr3R_30885508
Sec61alpha	2	8.2	7.1%_28r;9.4%_32r	chr2L_6477428;chr2L_6477448
Sec63	2	15	25.0%_24r;5.0%_20r	chr3L_7363594;chr3L_7364226
Src42A	2	11	12.0%_25r;10.0%_20r	chr2R_6011692;chr2R_6011797
Sugb	2	5	5.0%_20r;5.0%_20r	chr3L_11689530;chr3L_11689537
Swip-1	2	9.1	9.1%_22r;9.1%_22r	chr2L_18977768;chr2L_18977862
Synd	2	14.1	11.5%_26r;16.7%_24r	chr3R_20839780;chr3R_20839804
TER94	2	5	5.0%_20r;5.0%_20r	chr2R_9992131;chr2R_9992157
Tctp	2	16.1	26.9%_67r;5.4%_56r	chr3R_11211046;chr3R_11211129
Trn	2	5	5.0%_20r;5.0%_20r	chr3L_6200154;chr3L_6200155
Trx-2	2	6.8	5.8%_52r;7.9%_38r	chr2L_9615605;chr2L_9615863
Ts	2	10	10.0%_20r;10.0%_20r	chr2L_2968784;chr2L_2968786
VhaM8.9	2	34.2	13.3%_30r;55.2%_29r	chr3R_9262336;chr3R_9262339
bif	2	20.5	5.0%_20r;36.0%_50r	chrX_11693937;chrX_11694395
bun	2	10.5	6.7%_30r;14.3%_28r	chr2L_12455856;chr2L_12455864
capt	2	5.8	6.7%_30r;5.0%_20r	chr2L_1151865;chr2L_1151991
cpb	2	9.2	6.5%_31r;12.0%_25r	chr2L_1706126;chr2L_1706807
crc	2	13.7	12.6%_87r;14.8%_88r	chr2L_21319098;chr2L_21319102
cta	2	12.5	20.0%_20r;5.0%_20r	chr2L_22992529;chr2L_22992531
eIF5	2	13.7	20.0%_25r;7.4%_27r	chrX_15987178;chrX_15987206
fdl	2	5	5.0%_20r;5.0%_20r	chr2R_12487714;chr2R_12487715
gw	2	7.2	5.0%_20r;9.5%_21r	chr4_650098;chr4_650103
heix	2	6.8	5.0%_20r;8.7%_23r	chr2L_16296270;chr2L_16296545
iPLA2-VIA	2	7.2	9.5%_21r;5.0%_20r	chr3L_9860449;chr3L_9861395
kdn	2	5.9	5.9%_34r;5.9%_34r	chrX_6360939;chrX_6361031
l(2)k05819	2	5	5.0%_20r;5.0%_20r	chr2L_4399905;chr2L_4399908
mei-38	2	6	6.5%_31r;5.4%_37r	chrX_1481075;chrX_1481137
msps	2	16.6	18.2%_22r;15.0%_20r	chr3R_16060349;chr3R_16060365
pds5	2	7.5	5.0%_20r;10.0%_20r	chr2R_12033128;chr2R_12033143
rho-4	2	9.4	5.0%_20r;13.8%_29r	chrX_11605726;chrX_11605840
rush	2	6	6.5%_31r;5.4%_37r	chrX_1481075;chrX_1481137
scf	2	6.5	7.5%_40r;5.6%_36r	chr3L_1299832;chr3L_1300079
sesB	2	28.6	18.5%_27r;38.8%_85r	chrX_10781097;chrX_10781245
sgl	2	13.6	18.2%_22r;9.1%_22r	chr3L_6960072;chr3L_6960105
shep	2	5	5.0%_20r;5.0%_20r	chr3L_5157875;chr3L_5158030
smt3	2	5.5	5.0%_20r;6.1%_49r	chr2L_6966810;chr2L_6966882
su(r)	2	7.5	5.0%_20r;10.0%_20r	chrX_9198331;chrX_9198953
vap	2	5.2	5.0%_20r;5.3%_38r	chrX_16000221;chrX_16000688
woc	2	6.7	8.3%_24r;5.0%_20r	chr3R_27257177;chr3R_27257720
14-3-3epsilon	1	12.9	12.9%_31r	chr3R_18249938
AIMP2	1	5	5.0%_20r	chr3L_15584780
ATP8B	1	6	6.0%_50r	chr3R_12069248
ATPsynB	1	10.9	10.9%_46r	chr3L_9731097
Acsl	1	11.1	11.1%_27r	chr2R_8682157
Act42A	1	6.7	6.7%_75r	chr2R_6014166
Act5C	1	6.5	6.5%_62r	chrX_5903683
Adk2	1	7.7	7.7%_26r	chr2R_24025245
Alg-2	1	6.5	6.5%_31r	chr3R_3623694
AnxB11	1	5.7	5.7%_35r	chrX_16417581
AnxB9	1	16.7	16.7%_30r	chr3R_21069528
Arc42	1	5	5.0%_20r	chr3R_19879137
Archease	1	20	20.0%_20r	chr3R_21662016
Arf102F	1	5.4	5.4%_37r	chr4_1124816
Arf79F	1	15	15.0%_20r	chr3L_22871976
Bub3	1	8	8.0%_25r	chr3R_29674289
C1GalTA	1	5.3	5.3%_38r	chr2L_8944065
CAP	1	8	8.0%_25r	chr2R_10306733
CASK	1	5	5.0%_20r	chr3R_21786680
CG10527	1	15	15.0%_20r	chr2R_21070531
CG10737	1	28.6	28.6%_21r	chr2R_19177850
CG1092	1	6.3	6.3%_32r	chr3R_4268098
CG11353	1	5	5.0%_20r	chr3L_4538696
CG11357	1	19	19.0%_21r	chr3L_4552223
CG11448	1	39.1	39.1%_23r	chrX_1397161
CG11593	1	12.5	12.5%_24r	chr3L_4037802
CG11961	1	5	5.0%_20r	chr2R_19362277
CG12006	1	5	5.0%_20r	chr3L_3813853
CG12237	1	8	8.0%_25r	chrX_19641506
CG12535	1	5	5.0%_20r	chrX_3415525
CG1275	1	5	5.0%_20r	chr3L_2252855
CG12773	1	5	5.0%_20r	chrX_1350024
CG12948	1	9.1	9.1%_22r	chr3R_9746499
CG14103	1	5	5.0%_20r	chr3L_19804386
CG15099	1	5	5.0%_20r	chr2R_18840509
CG1518	1	35.7	35.7%_28r	chrX_21050122
CG15382	1	5	5.0%_20r	chr2L_2156646
CG16953	1	16.7	16.7%_24r	chr3R_20582068
CG17224	1	6.3	6.3%_32r	chr2L_3017797
CG17454	1	5	5.0%_20r	chr3L_23716560
CG17486	1	5	5.0%_20r	chr2R_4620495
CG17593	1	15.2	15.2%_33r	chr2L_3516839
CG17760	1	5	5.0%_20r	chr2R_12627856
CG17904	1	5	5.0%_20r	chr2L_16733420
CG17931	1	7.1	7.1%_28r	chr3R_16358255
CG18012	1	5	5.0%_20r	chr3R_17810540
CG18769	1	12	12.0%_25r	chr3L_6591714
CG2316	1	12	12.0%_25r	chr4_186600
CG2614	1	5	5.0%_20r	chr2L_20658681
CG2924	1	5	5.0%_20r	chrX_2265515
CG30122	1	25	25.0%_20r	chr2R_18632462
CG30344	1	5	5.0%_20r	chr2R_9148258
CG31712	1	10	10.0%_20r	chr2L_9935085
CG31751	1	17.4	17.4%_23r	chr2L_18683066
CG31915	1	5	5.0%_20r	chr2L_5530282
CG32066	1	6.1	6.1%_33r	chr3L_10640913
CG32428	1	5	5.0%_20r	chr3L_20470263
CG33107	1	5	5.0%_20r	chr3R_22583821
CG33158	1	5	5.0%_20r	chr3L_16471154
CG3368	1	5	5.0%_20r	chr3R_27286250
CG33713	1	6.7	6.7%_30r	chrX_21318457
CG33995	1	8	8.0%_25r	chr2L_5048207
CG34031	1	5	5.0%_20r	chr3L_23185150
CG34310	1	5	5.0%_20r	chr2L_6666461
CG34330	1	37	37.0%_27r	chrX_19068462
CG3662	1	7.4	7.4%_27r	chr2L_824010
CG3797	1	11.5	11.5%_26r	chr3L_19060418
CG3800	1	6.3	6.3%_32r	chr2R_22935293
CG3967	1	5	5.0%_20r	chr3L_9413685
CG4004	1	9.1	9.1%_22r	chrX_12747338
CG40045	1	12.2	12.2%_49r	chr3L_24030846
CG4050	1	5	5.0%_20r	chr2R_21124598
CG42353	1	5	5.0%_20r	chrX_16093236
CG42354	1	5	5.0%_20r	chrX_16093236
CG42446	1	7.1	7.1%_28r	chr3R_16358255
CG4259	1	9.7	9.7%_31r	chr2L_2128625
CG42671	1	17.9	17.9%_28r	chr3L_11230381
CG43739	1	10	10.0%_20r	chr2L_20871598
CG44000	1	8	8.0%_25r	chr2L_5048207
CG44001	1	8	8.0%_25r	chr2L_5048207
CG44325	1	9.1	9.1%_22r	chrX_9071669
CG4452	1	8.7	8.7%_23r	chr3L_9369888
CG4455	1	5	5.0%_20r	chr2L_16354196
CG5059	1	8	8.0%_25r	chr3L_20514888
CG5510	1	14.8	14.8%_27r	chr3R_24167895
CG5525	1	9.1	9.1%_22r	chr2L_12690485
CG5554	1	5	5.0%_20r	chr2R_23846889
CG5734	1	7.4	7.4%_27r	chr2L_10204996
CG5746	1	6.9	6.9%_29r	chr3R_24346188
CG5850	1	5	5.0%_20r	chr2L_9960861
CG5861	1	7.4	7.4%_27r	chr2L_16306824
CG5969	1	5	5.0%_20r	chr3L_20474222
CG5989	1	9.1	9.1%_22r	chr3L_8602708
CG6310	1	5	5.0%_20r	chr3L_11069111
CG6330	1	5	5.0%_20r	chr3R_26950651
CG6422	1	7.7	7.7%_26r	chr3R_25034620
CG6512	1	5	5.0%_20r	chr3L_17239082
CG6805	1	9.5	9.5%_21r	chr2R_17007240
CG6891	1	6.7	6.7%_30r	chrX_18781209
CG7102	1	5	5.0%_20r	chr2L_7886009
CG7130	1	5	5.0%_20r	chr3L_22075374
CG7358	1	5	5.0%_20r	chrX_18890454
CG7484	1	5	5.0%_20r	chr3L_17655547
CG7546	1	5	5.0%_20r	chr3L_7516950
CG7668	1	5	5.0%_20r	chr3L_20003922
CG7694	1	8	8.0%_25r	chr3R_18589165
CG7971	1	5	5.0%_20r	chr3L_1655122
CG8188	1	5	5.0%_20r	chrX_17700347
CG8314	1	6.7	6.7%_30r	chr2R_15989894
CG8412	1	5	5.0%_20r	chr3R_9758943
CG8635	1	5	5.0%_20r	chr2R_8631395
CG8726	1	5	5.0%_20r	chr2R_7968425
CG8818	1	5	5.0%_20r	chr2R_12517900
CG8839	1	5	5.0%_20r	chr2R_12339982
CG9135	1	5	5.0%_20r	chr2L_6053668
CG9330	1	5.9	5.9%_34r	chr3L_19588149
CG9416	1	5	5.0%_20r	chr2R_19368982
CG9769	1	11.1	11.1%_45r	chr3R_4713244
COX2	1	10.3	10.3%_29r	chrM_3619
COX3	1	5.6	5.6%_36r	chrM_4948
COX6B	1	6.3	6.3%_32r	chrX_19740786
COX8	1	5	5.0%_20r	chr3L_21539061
CR43257	1	5	5.0%_20r	chr2R_24795442
CR44431	1	6.7	6.7%_30r	chrX_21043841
CR44999	1	5	5.0%_20r	chrX_3415527
Cals	1	5	5.0%_20r	chr4_1115605
Cap-D3	1	5	5.0%_20r	chr2L_5530282
Capr	1	5	5.0%_20r	chr3L_18668349
Cdep	1	5	5.0%_20r	chr3R_4942752
CenG1A	1	6.7	6.7%_30r	chr2L_13841194
Cip4	1	25	25.0%_20r	chr3L_4322850
Cnx99A	1	5	5.0%_20r	chr3R_29317054
Cpr	1	5	5.0%_20r	chr2L_6346127
CycA	1	16.1	16.1%_31r	chr3L_11826996
D1	1	5	5.0%_20r	chr3R_9238421
DCP2	1	5	5.0%_20r	chr3L_15818742
Dlc90F	1	5	5.0%_20r	chr3R_18299783
FK506-bp1	1	5	5.0%_20r	chr3R_15332729
Fis1	1	5	5.0%_20r	chr2R_5604650
Fkbp14	1	11.8	11.8%_51r	chr2R_21487477
Fmo-2	1	5	5.0%_20r	chr2R_6643125
Fs(2)Ket	1	5	5.0%_20r	chr2L_20750393
Fur2	1	5	5.0%_20r	chrX_16381135
GCS2beta	1	16	16.0%_25r	chr2L_17482584
GNBP1	1	5	5.0%_20r	chr3L_18676715
Galphai	1	9.5	9.5%_21r	chr3L_6973159
Gp93	1	38.1	38.1%_21r	chr3R_27952001
Gprk1	1	6.9	6.9%_29r	chr2R_4322827
Gprk2	1	5	5.0%_20r	chr3R_31457609
GstD7	1	13.3	13.3%_30r	chr3R_12379005
GstE8	1	8.7	8.7%_23r	chr2R_18408245
H	1	5	5.0%_20r	chr3R_20628639
Hers	1	15	15.0%_20r	chrX_19906025
Hipk	1	10.9	10.9%_46r	chr3L_577418
His3.3B	1	9.5	9.5%_21r	chrX_9153108
Hrb87F	1	10	10.0%_20r	chr3R_13657952
Hrb98DE	1	29.6	29.6%_27r	chr3R_28604877
Hsp60A	1	9.5	9.5%_21r	chrX_11112053
Hsp83	1	13.9	13.9%_36r	chr3L_3196916
Hydr2	1	5	5.0%_20r	chr2L_3168709
Int6	1	6.3	6.3%_32r	chr3L_16785908
IntS11	1	5	5.0%_20r	chr3R_29746632
Ip259	1	5.6	5.6%_36r	chr2L_10409454
Ir7f	1	5	5.0%_20r	chrX_7882104
Ire1	1	5	5.0%_20r	chr3R_19854231
Kap-alpha3	1	25	25.0%_20r	chr3R_9575366
Karl	1	23.5	23.5%_34r	chrX_11791755
LRR	1	9.1	9.1%_33r	chr2R_7677634
Lis-1	1	9.5	9.5%_21r	chr2R_16184011
LysRS	1	5	5.0%_20r	chrX_9607484
MED30	1	8.7	8.7%_23r	chr3L_653126
MESR3	1	5	5.0%_20r	chr2L_18661564
MFS15	1	5	5.0%_20r	chr2R_18795265
MICAL-like	1	10	10.0%_20r	chr3L_13012133
Map205	1	27.3	27.3%_22r	chr3R_32056752
Mitofilin	1	5	5.0%_20r	chr3R_22019875
Mpcp	1	10.3	10.3%_29r	chr3L_14540187
Mrp4	1	8.7	8.7%_23r	chr3R_11574239
Msp300	1	5	5.0%_20r	chr2L_5206871
ND-23	1	5	5.0%_20r	chr3R_15836455
ND6	1	5	5.0%_20r	chrM_10127
Non2	1	19.4	19.4%_31r	chr3L_2768006
Non3	1	10	10.0%_20r	chr3R_18224755
Not10	1	10	10.0%_20r	chr3R_12632698
Not3	1	5	5.0%_20r	chr2R_5656652
Ntf-2	1	10	10.0%_30r	chrX_21035676
Nup358	1	7.7	7.7%_26r	chr3R_25258505
Nxf3	1	5	5.0%_20r	chr3L_13971929
Oda	1	7.7	7.7%_26r	chr2R_12166852
Ostgamma	1	5	5.0%_20r	chr2L_8307162
PIP4K	1	10	10.0%_20r	chr4_1193561
Pdcd4	1	27.8	27.8%_36r	chrX_13746211
Pen	1	16.1	16.1%_31r	chr2L_10059866
Pex19	1	5	5.0%_20r	chr2L_12094900
Phb2	1	8	8.0%_25r	chr2R_18821508
Pink1	1	5	5.0%_20r	chrX_6686262
Prosalpha3	1	5	5.0%_20r	chr2R_20995305
Prosalpha7	1	5	5.0%_20r	chr2R_9847529
Prosbeta2	1	8.7	8.7%_23r	chr3L_15000201
Prx6005	1	5	5.0%_20r	chr2L_2877665
Psa	1	5	5.0%_20r	chr3L_1503327
Psn	1	12.5	12.5%_32r	chr3L_20434934
Pvf2	1	5	5.0%_20r	chr2L_7073393
REG	1	25.7	25.7%_35r	chrX_13213633
Rab1	1	5.3	5.3%_38r	chr3R_21267693
Rad17	1	5	5.0%_20r	chr3R_14663018
Ran	1	5.6	5.6%_54r	chrX_11145800
Ras64B	1	13.8	13.8%_29r	chr3L_4141104
Rb97D	1	10	10.0%_20r	chr3R_26872942
Rbf	1	5	5.0%_20r	chrX_797431
Reck	1	5	5.0%_20r	chr3L_15002000
Reep1	1	8.3	8.3%_24r	chr2R_22931681
Rm62	1	9.1	9.1%_22r	chr3R_6001034
Roc1a	1	5.1	5.1%_39r	chrX_648061
RpL12	1	20	20.0%_20r	chr2R_24061723
RpL23A	1	7.4	7.4%_27r	chr3L_1668199
RpL24-like	1	5.2	5.2%_58r	chr3R_11431046
RpL27	1	9.4	9.4%_32r	chr3R_25683911
RpL32	1	5.7	5.7%_35r	chr3R_30045325
RpL35	1	8.3	8.3%_48r	chrX_5673477
RpL36	1	8.3	8.3%_36r	chrX_628426
RpL36A	1	7.7	7.7%_26r	chr2L_8042605
RpL37A	1	6.1	6.1%_49r	chr2L_5071818
RpL9	1	5.2	5.2%_77r	chr2L_11002983
RpS14b	1	6.9	6.9%_29r	chrX_7935335
RpS18	1	6.5	6.5%_93r	chr2R_20264400
RpS21	1	10	10.0%_20r	chr2L_2856771
RpS24	1	30.4	30.4%_46r	chr2R_22640633
RpS26	1	11.8	11.8%_34r	chr2L_18442591
RpS3A	1	8.2	8.2%_49r	chr4_66977
RpS5a	1	6	6.0%_50r	chrX_17143681
Rrp1	1	5	5.0%_20r	chr2L_2970143
SF2	1	5	5.0%_20r	chr3R_16339552
SLIRP1	1	6.7	6.7%_30r	chrX_21318457
SMSr	1	5	5.0%_20r	chr3L_7374421
SNF4Agamma	1	6.3	6.3%_32r	chr3R_21160446
Sec23	1	5	5.0%_20r	chr3R_5650830
Sec61gamma	1	5	5.0%_20r	chrX_19644371
Sem1	1	9.5	9.5%_21r	chr2L_7064137
Set	1	25	25.0%_24r	chr3R_15265114
Sherpa	1	5	5.0%_20r	chr3L_1317285
Sin3A	1	6.7	6.7%_30r	chr2R_12575476
SkpA	1	8	8.0%_25r	chrX_657640
Slip1	1	5	5.0%_20r	chr4_669351
Snx3	1	5.7	5.7%_35r	chr3R_12629623
Spred	1	7.1	7.1%_28r	chr2R_14761887
SsRbeta	1	6.3	6.3%_32r	chr3L_16130888
Ssb-c31a	1	5	5.0%_20r	chr2L_8211807
Sulf1	1	5	5.0%_20r	chr3R_16339552
Surf4	1	5.3	5.3%_38r	chr3R_15344002
T-cp1	1	5	5.0%_20r	chr3R_22490002
TM9SF2	1	5	5.0%_20r	chr2L_20730662
Tailor	1	5	5.0%_20r	chr3R_7083475
Tango5	1	5	5.0%_20r	chrX_10760484
Ten-m	1	5.9	5.9%_34r	chr3L_22293485
Tet	1	8.7	8.7%_23r	chr3L_2787324
Tig	1	15	15.0%_20r	chr2L_6415393
Tis11	1	9.5	9.5%_21r	chrX_12682146
Tm1	1	9.1	9.1%_22r	chr3R_15304576
Trxr-1	1	5.9	5.9%_34r	chrX_8247744
Tsp42Ee	1	5	5.0%_20r	chr2R_7018133
UBL3	1	9.5	9.5%_21r	chrX_15850070
UQCR-14	1	5	5.0%_20r	chrX_16286913
Uba1	1	20	20.0%_20r	chr2R_9688662
Ubi-p63E	1	10.7	10.7%_28r	chr3L_3900542
Ubqn	1	11.5	11.5%_26r	chrX_19687399
Ubr3	1	8	8.0%_25r	chrX_7942789
Ugt58Fa	1	6.5	6.5%_31r	chr2R_22642262
Usp32	1	10.7	10.7%_28r	chr3L_19881281
VhaAC45	1	7.1	7.1%_28r	chr2R_9209584
VhaM9.7-b	1	5	5.0%_20r	chr3L_21540369
Zasp52	1	5	5.0%_20r	chr2R_15762919
Zip102B	1	14.3	14.3%_21r	chr4_311562
aPKC	1	9.1	9.1%_22r	chr2R_14945406
alpha-Cat	1	7.4	7.4%_27r	chr3L_23318934
alt	1	15.4	15.4%_26r	chr3R_17674075
aos	1	5	5.0%_20r	chr3L_16470463
bbc	1	7.1	7.1%_28r	chr2R_13486791
bc10	1	6.1	6.1%_33r	chr3L_5566360
beta-Man	1	5	5.0%_20r	chr3R_4199183
betaTub60D	1	13.9	13.9%_36r	chr2R_24312911
cDIP	1	17.4	17.4%_23r	chr3R_21159408
cal1	1	9.5	9.5%_21r	chr3R_17091714
cg	1	7.4	7.4%_27r	chr2R_14182440
colt	1	5	5.0%_20r	chr2L_2768680
coro	1	11.5	11.5%_26r	chr2R_6862381
cpa	1	5	5.0%_20r	chr2R_21057910
crq	1	9.5	9.5%_21r	chr2L_448968
cue	1	10	10.0%_20r	chr3L_1503296
cup	1	5	5.0%_20r	chr2L_6666461
d4	1	8	8.0%_25r	chr2R_5295584
dco	1	7.9	7.9%_38r	chr3R_31055765
dnc	1	5	5.0%_20r	chrX_3339626
dom	1	5	5.0%_20r	chr2R_21333700
e(y)3	1	19	19.0%_21r	chrX_19626832
eIF-1A	1	5	5.0%_20r	chr3R_18282191
eIF-2alpha	1	8.3	8.3%_24r	chrX_16446684
eIF-2beta	1	8.7	8.7%_23r	chr3L_12525200
eIF-2gamma	1	5.7	5.7%_35r	chr3R_15258280
eIF-3p66	1	5	5.0%_20r	chr3R_23681405
eIF-4a	1	7.7	7.7%_26r	chr2L_5985224
eIF3-S8	1	5.6	5.6%_36r	chr2R_17668926
eIF3-S9	1	7.4	7.4%_27r	chr2R_17538968
eIF5B	1	8.3	8.3%_24r	chr3L_3445553
eas	1	5	5.0%_20r	chrX_16284463
ebd2	1	5	5.0%_20r	chr3L_21345122
eff	1	10	10.0%_20r	chr3R_14733197
egh	1	5	5.0%_20r	chrX_2598842
ens	1	5	5.0%_20r	chr3L_4123279
fabp	1	6.5	6.5%_31r	chr3R_11560349
fray	1	8	8.0%_25r	chr3R_18589165
fs(1)h	1	5	5.0%_20r	chrX_8038555
gce	1	5	5.0%_20r	chrX_15318500
gish	1	12	12.0%_25r	chr3R_16302342
godzilla	1	10	10.0%_20r	chr3R_6388014
grp	1	5	5.0%_20r	chr2L_16699133
gry	1	5	5.0%_20r	chr3L_3210744
jim	1	5	5.0%_20r	chr3L_22796321
krimp	1	5	5.0%_20r	chr2R_16238467
kst	1	5	5.0%_20r	chr3L_3367751
kuz	1	9.1	9.1%_22r	chr2L_13638887
l(1)G0320	1	7.4	7.4%_27r	chrX_9551985
larp	1	42.9	42.9%_21r	chr3R_28320411
lgs	1	5	5.0%_20r	chr4_437168
lok	1	9.5	9.5%_21r	chr2L_20063937
mago	1	10	10.0%_20r	chr2R_21129289
mbc	1	5	5.0%_20r	chr3R_23782295
mfas	1	5	5.0%_20r	chr3R_11985075
mld	1	5	5.0%_20r	chr3R_24623731
morgue	1	5	5.0%_20r	chr2L_4443468
msk	1	8.8	8.8%_34r	chr3L_8121367
mth	1	20	20.0%_20r	chr3L_344169
mts	1	5	5.0%_20r	chr2L_7830506
nolo	1	5	5.0%_20r	chr2L_21728234
nrv1	1	7.1	7.1%_28r	chr2L_6779047
olf186-F	1	5	5.0%_20r	chr2R_17859952
osa	1	5	5.0%_20r	chr3R_17688187
p120ctn	1	5	5.0%_20r	chr2R_4608735
p53	1	5	5.0%_20r	chr3R_23049835
par-1	1	8.7	8.7%_23r	chr2R_19485351
parvin	1	19	19.0%_21r	chrX_19748238
pes	1	15	15.0%_20r	chr2L_7987792
pgant6	1	5	5.0%_20r	chr3L_2785687
plum	1	8	8.0%_25r	chr3R_26470424
pnr	1	5	5.0%_20r	chr3R_16039107
polo	1	10	10.0%_30r	chr3L_20313097
pyd	1	5	5.0%_20r	chr3R_8827917
sd	1	5	5.0%_20r	chrX_15824141
sea	1	6.5	6.5%_31r	chr3R_11560349
sky	1	10	10.0%_20r	chr2L_20871598
slgA	1	9.5	9.5%_21r	chrX_21384995
slv	1	5	5.0%_20r	chr2R_8081074
sni	1	5	5.0%_20r	chrX_8241981
ssp2	1	5	5.0%_20r	chr3L_13971929
sxc	1	8.7	8.7%_23r	chr2R_5326701
teq	1	5	5.0%_20r	chr3L_9091560
twr	1	5.9	5.9%_34r	chr3R_6659291
tws	1	5	5.0%_20r	chr3R_10126867
tyf	1	9.1	9.1%_22r	chrX_4129271
wap	1	5	5.0%_20r	chrX_22451614
wds	1	5	5.0%_20r	chrX_2588024
wgn	1	5	5.0%_20r	chrX_18624788
wkd	1	10	10.0%_20r	chr3R_11585078
yki	1	6.5	6.5%_31r	chr2R_24066312
yuri	1	9.5	9.5%_21r	chr2L_15261818
zfh2	1	5	5.0%_20r	chr4_540810
