# Supplementary material for: The ELAV/Hu protein Found in neurons regulates cytoskeletal and ECM adhesion inputs for space-filling dendrite growth
Source: PLoS Genet. 2020 Dec 28;16(12):e1009235. doi: 10.1371/journal.pgen.1009235 (PMC7793258; doi:10.1371/journal.pgen.1009235)
Supplement: S2 Table — List of genes with sites edited in both Fne-ADAR biological replicates and the chromosomal coordinates of the edits in common between the two replicates. These edited sites meet the thresholds of 5% editing and 20 reads and are not present in the ADARCD control. (XLSX) [file pgen.1009235.s011.xlsx]

## Sheet: S2 Table
Gene name	Chromosomal location
vsg	chr3L_9717088;chr3L_9717095;chr3L_9717105;chr3L_9717141;chr3L_9717240;chr3L_9717273;chr3L_9717275;chr3L_9717365;chr3L_9717499
Ef1alpha48D	chr2R_11894335;chr2R_11895139;chr2R_11895258;chr2R_11895345;chr2R_11895373;chr2R_11895378;chr2R_11895380;chr2R_11895465
Rassf	chr3R_23114187;chr3R_23114209;chr3R_23114212;chr3R_23114226;chr3R_23114276;chr3R_23114280;chr3R_23114524;chr3R_23114591
Ptpmeg	chr3L_355484;chr3L_355498;chr3L_355542;chr3L_355751;chr3L_355770;chr3L_355810;chr3L_355811
pix	chr3L_8972279;chr3L_8972303;chr3L_8972316;chr3L_8972317;chr3L_8972378;chr3L_8972434;chr3L_8972489
RhoGDI	chr3L_19932479;chr3L_19932520;chr3L_19932749;chr3L_19932750;chr3L_19932760;chr3L_19932779
CycG	chr3R_31596742;chr3R_31597782;chr3R_31597875;chr3R_31597887;chr3R_31597907;chr3R_31598012
CG31523	chr3R_4465564;chr3R_4465569;chr3R_4465640;chr3R_4465755;chr3R_4465771;chr3R_4466070
pigs	chrX_6652402;chrX_6652574;chrX_6652677;chrX_6652956
pAbp	chr2R_18146709;chr2R_18146833;chr2R_18146855;chr2R_18146908
Sema1b	chr2R_17673702;chr2R_17673764;chr2R_17673805;chr2R_17673815
CG14767	chr2R_8718246;chr2R_8718266;chr2R_8718312;chr2R_8718370
Spp	chr2L_543054;chr2L_543101;chr2L_543175;chr2L_543242
ergic53	chr3L_8537718;chr3L_8537719;chr3L_8537723;chr3L_8537771
ap	chr2R_5706257;chr2R_5706313;chr2R_5706610
CG5482	chr2R_18630067;chr2R_18630092;chr2R_18630122;chr2R_18630219
Cdc42	chrX_19699308;chrX_19699329;chrX_19699485
CG4822	chr2L_117276;chr2L_117399;chr2L_117886
lost	chr3R_4406744;chr3R_4406839;chr3R_4407050
Nipped-B	chr2R_4692132;chr2R_4692430;chr2R_4692554
sqd	chr3R_13638048;chr3R_13638144;chr3R_13638145
eIF-5A	chr2R_24059325;chr2R_24059416;chr2R_24059418
CG31694	chr2L_2868730;chr2L_2868880;chr2L_2869037
AdSS	chr3R_20824950;chr3R_20824959;chr3R_20824960
aux	chr3R_4227138;chr3R_4227144;chr3R_4227145
Pino	chr2L_1115131;chr2L_1115243;chr2L_1115259
PRL-1	chr2L_16246129;chr2L_16246140;chr2L_16246145
eIF-4E	chr3L_9399766;chr3L_9399786;chr3L_9399880
Lk6	chr3R_11751101;chr3R_11751212
CG10417	chr2R_5360471;chr2R_5360472
eIF4G	chr4_916154;chr4_916161;chr4_916163
CG13384	chr2L_8388124;chr2L_8388217
RpS15Aa	chrX_13335796;chrX_13335810
Df31	chr2L_21627021;chr2L_21627238
Hsc70-3	chrX_11801847;chrX_11801977
RpL10	chr3L_23093738;chr3L_23095279
Plod	chr3L_11198422;chr3L_11198532
chic	chr2L_5972364;chr2L_5973392
Rad23	chr4_309892;chr4_310111
RpS27	chr3R_25246054;chr3R_25246181
Ect4	chr3L_8107644;chr3L_8107658
Zyx	chr4_1057500;chr4_1057669
Pdi	chr3L_15137907;chr3L_15137976
U2af50	chrX_16356793;chrX_16356795
Nlp	chr3R_30010246;chr3R_30010252
crc	chr2L_21319098;chr2L_21319102
hrg	chr2R_19664171;chr2R_19664213
Bsg	chr2L_8109256;chr2L_8109322
CG46280	chr3R_13026437;chr3R_13026488
Karybeta3	chr3R_4654170;chr3R_4654226
Sh3beta	chr3L_7367119;chr3L_7367137
Trx-2	chr2L_9615605;chr2L_9615863
GPHR	chr2R_15199432;chr2R_15199436
Sesn	chr2R_23732915;chr2R_23732939
Stat92E	chr3R_20535571
gus	chr2R_5121220
CG7668	chr3L_20003922
Aps	chr3L_10895514
CG32000	chr4_142776
FK506-bp1	chr3R_15332729
Tctp	chr3R_11211046
betaTub60D	chr2R_24312911
CG32549	chrX_18391096
Gbeta13F	chrX_15864750
Sherpa	chr3L_1317285
Vap-33A	chrX_3954843
eIF3-S8	chr2R_17668926
Fkbp14	chr2R_21487477
Hrb27C	chr2L_6927272
VhaAC45	chr2R_9209584
ATP8B	chr3R_12069248
Bub3	chr3R_29674289
CG17018	chr2L_22368651
CG3800	chr2R_22935293
CG40045	chr3L_24030846
Desat1	chr3R_12447291
His3.3B	chrX_9153108
Mgat1	chr2R_20559365
alt	chr3R_17674075
CG10465	chr2R_5340014
CG17593	chr2L_3516839
CG7382	chr2L_5519003
SPoCk	chr3L_22785008
capt	chr2L_1151865
dco	chr3R_31055765
CG11284	chrX_8688497
CG5174	chr2R_18425982
Ggamma1	chr2R_8902979
Gp93	chr3R_27952001
Gprk1	chr2R_4322827
Hipk	chr3L_577418
Ran	chrX_11145800
eIF-2beta	chr3L_12525200
msk	chr3L_8121367
scf	chr3L_1299832
14-3-3zeta	chr2R_10107989; chr2R_10108055
Act42A	chr2R_6014166
CG3107	chr2R_5094757;
CG7627	chr2L_8356676
Cct1	chr3L_1552937
Pen	chr2L_10059866
RpL24-like	chr3R_11431046
SsRbeta	chr3L_16130888
drongo	chr2L_833947
e(y)3	chrX_19626832
eIF3-S9	chr2R_17538968
gish	chr3R_16302342
l(3)02640	chr3L_1339140
par-1	chr2R_19485351
Ankle2	chrX_17572162
AnxB11	chrX_16417581
CAP	chr2R_10306733
CG17904	chr2L_16733420
CG34330	chrX_19068462
COX1	chrM_2713
COX2	chrM_3619
Dlg5	chr2L_11509044
Hsp83	chr3L_3196916
Ir76a	chr3L_19803273
Moe	chrX_8873696
Roc1a	chrX_648061
RpL15	chr3L_27268386
RpL35	chrX_5673477
RpL9	chr2L_11002983
Vha16-1	chr2R_6625328
Diap2	chr2R_15932450
Nup62	chr2R_16345414
Ost48	chrX_9157252
Ppn	chr3R_28520982
Rac1	chr3L_1301065
RpS5a	chrX_17143681
Unc-76	chrX_2093210
cta	chr2L_22992529
CG11448	chrX_1397161
CG17556	chr3R_16994833
CG3662	chr2L_824010
CG5734	chr2L_10204996
Dph5	chr3R_22582215
ND4	chrM_8672
Not10	chr3R_12632698
Pect	chr2L_13210662
RpS27A	chr2L_10410370
Set	chr3R_15265114
Ubqn	chrX_19687399
osa	chr3R_17688187
sgl	chr3L_6960072
snx3	chr3R_12629623
