# Supplementary material for: The ELAV/Hu protein Found in neurons regulates cytoskeletal and ECM adhesion inputs for space-filling dendrite growth
Source: PLoS Genet. 2020 Dec 28;16(12):e1009235. doi: 10.1371/journal.pgen.1009235 (PMC7793258; doi:10.1371/journal.pgen.1009235)
Supplement: S3 Table — (XLSX) [file pgen.1009235.s012.xlsx]

## Sheet: Fig. 1E-H
Embryo						L1							L2							L3
Sample	Terminal Branch Number	Total Length (um)	Terminal Branch Length	Normalized branch number		Sample	Terminal Branch Number	Total Length	Terminal Branch Length	% Empty Space	Normalized Branch Number		Sample	Terminal Branch Number	Total Length	Terminal Branch Length	% Empty Space	Normalized Branch Number		Sample	Terminal Branch Number	Total Length	Terminal Branch Length	% Empty Space	Normalized Branch Number
WT 1	75	670.935	4.106	0.967742		WT 1	117	1650.35	4.753	35.5	1.62877		WT 1	163	4192.77	11.032	21	0.912143		WT 1	235	7595	16.1895	16.75	0.898794
WT 2	80	718.472	3.891	1.03226		WT 2	82	1430.98	5.782	46	1.14153		WT 2	129	3662.36	10.917	29.5	0.72188		WT 2	233	8130	15.289	13.5	0.891144
WT 3	88	809.633	3.836	1.13548		WT 3	44	1239.33	10.479	42.5	0.612529		WT 3	213	3711.94	7.144	29.25	1.19194		WT 3	350	9928	12.2845	11.5	1.33863
WT 4	83	734.183	4.078	1.07097		WT 4	45	1123.16	6.688	45.75	0.62645		WT 4	220	3931.7	7.68	25.25	1.23111		WT 4	257	10551	17.156	5.5	0.982936
WT 5	76	699.869	4.566	0.980645		WT 5	79	1504.17	6.742	39.5	1.09977		WT 5	156	3554.83	9.774	28.5	0.872971		WT 5	220	8128	17.034	15	0.841424
WT 6	77	573.643	2.629	0.993548		WT 6	64	1292.14	6.695	47.25	0.890951		WT 6	220	4019.6	9.073	28.25	1.23111		WT 6	273	8093	11.754	18.25	1.04413
WT 7	81	608.729	3.254	1.04516									WT 7	212	4093.35	7.855	26.5	1.18635		WT 7	204	7306	14.756	17.25	0.780229
WT 8	61	640.121	4.96	0.787097									WT 8	178	3465.39	7.876	37.5	0.996083		WT 8	207	7217	14.459	23	0.791703
WT 9	89	800.363	4.184	1.14839									WT 9	126	3136.93	9.914	32	0.705092		WT 9	254	6821	13.337	20.75	0.971462
WT 10	65	571.253	3.409	0.83871									WT 10	170	3911.87	10.622	29	0.951315		WT 10	356	8109	10.402	19	1.36158
																				WT 11	283	7800	13.048	10.5	1.08238
avg	77.5	682.72	3.8913	1		avg	71.8333	1373.36	6.8565	42.75	1		avg	178.7	3768.07	9.1887	28.675	1		WT 12	214	7317	13.491	18.5	0.818476
SEM	2.71267	25.8039	0.200987	0.0367106		SEM	11.1816	78.3824	0.790977	1.71548	0.15566		SEM	11.4417	102.559	0.462842	1.35659	0.0640274		WT 13	313	8538	13.012	14.25	1.19712
																				avg	261.462	8117.92	14.0163	15.6731	1
fne 1	83	681	3.812	1.07097		fne 1	109	1612.44	4.249	39.5	1.5174		fne 1	439	5085.49	5.595	28	2.45663		SEM	14.2899	294.637	0.565651	1.30008	0.0546538
fne 2	93	675.054	3.298	1.2		fne 2	129	1692.89	4.625	41.75	1.79582		fne 2	268	3836.03	6.949	36.75	1.49972
fne 3	88	726.115	3.891	1.13548		fne 3	195	2094.22	4.738	28.25	2.71462		fne 3	356	4807.78	7.432	30	1.99217		fne 1	323	7850	10.042	30	1.23536
fne 4	73	672.897	3.716	0.941935		fne 4	90	1558.62	5.079	36.25	1.2529		fne 4	382	4709.66	6.233	33.75	2.13766		fne 2	326	8244	11	26.5	1.24684
fne 5	74	633.179	3.34	0.954839		fne 5	119	1654.3	4.59	37.25	1.65661		fne 5	357	4674.43	6.284	26	1.99776		fne 3	284	7492	10.206	27.5	1.0862
fne 6	82	792.621	4.655	1.05806		fne 6	153	1774.88	4.757	37.25	2.12993		fne 6	242	3905	6.851	33.25	1.35422		fne 4	317	7434	9.878	33.5	1.21242
fne 7	91	820.787	4.062	1.17419									fne 7	251	4177.14	7.382	31	1.40459		fne 5	318	7806	10.467	25.5	1.21624
fne 8	97	842.932	4.27	1.25161									fne 8	419	5168.35	6.565	27.5	2.34471		fne 6	251	7334	11.239	29.5	0.959988
fne 9	58	756.396	6.816	0.748387									fne 9	340	4477.01	6.755	30.5	1.90263		fne 7	282	8822	11.63	16.75	1.07855
fne 10	59	619.297	4.426	0.76129									fne 10	215	3729.97	8.341	28.5	1.20313		fne 8	280	7011	9.01	32.25	1.0709
													fne 11	312	4695.56	7.478	26.75	1.74594		fne 9	283	7303	10.11	33	1.08238
																				fne 10	320	7795	8.93	28	1.22389
avg	79.8	722.028	4.2286	1.02968		avg	132.5	1731.23	4.673	36.7083	1.84455		avg	325.545	4478.77	6.89682	30.1818	1.82174
SEM	4.30194	24.7889	0.318866	0.0555089		SEM	15.1432	78.5196	0.110316	1.87574	0.21081		SEM	21.4419	143.889	0.215855	0.95802	0.125324		avg	298.4	7709.1	10.2512	28.25	1.14128
																				SEM	8.0708	165.9	0.278394	1.5429	0.030868
																				fneOE 1	258	7630	16.4425	28	0.986761
																				fneOE 2	231	7953	15.973	25.25	0.883495
																				fneOE 3	232	7357	13.66	28.25	0.88732
																				fneOE 4	212	5805	13.244	24.25	0.810827
																				fneOE 5	322	7355	9.4135	34.75	1.23154
																				fneOE 6	355	8929	11.38	25	1.35775
																				fneOE 7	245	6925	11.447	30.5	0.93704
																				fneOE 8	316	8630	13.7	28.5	1.20859
																				fneOE 9	274	7343	11.845	32.25	1.04796
																				fneOE 10	257	6907	12.771	33.25	0.982936
																				fneOE 11	218	5913	11.259	39.5	0.833775
																				fneOE 12	351	8764	12.222	24	1.34245
																				fneOE 13	262	5963	10.42	27.25	1.00206
																				fneOE 14	336	7852	11.204	31	1.28508
																				fneOE 15	305	7480	11.581	29.5	1.16652
																				fneOE 16	275	7510	13.152	29.25	1.05178
																				fneOE 17	329	7804	10.591	25.5	1.25831
																				avg	281.059	7418.82	12.3709	29.1765	1.07495
																				SEM	11.4508	224.803	0.45208	1.00132	0.0437954

## Sheet: Fig. 1I, J
WT L2				fne– L2				WT L3				fne– L3				fneOE L3
distance from soma	avg intersections	SEM		distance from soma	avg intersections	SEM		distance from soma	avg intersections	SEM		distance from soma	avg intersections	SEM		distance from soma	avg intersections	SEM
10	4.6	0.476095		10	5.09091	0.494599		10	3.875	0.179699		10	3.76923	0.425981		10	2.75	0.425981
20	7	0.471405		20	9.81818	1.53041		20	6	0.41833		20	5.15385	0.450728		20	4	0.450728
30	10.3	0.650641		30	13.3636	1.29526		30	8.6875	0.575317		30	7.46154	0.514101		30	6.1875	0.514101
40	13.4	1.19443		40	17.6364	1.44142		40	10.875	0.74652		40	10.0769	0.614583		40	7.6875	0.614583
50	17	1.57056		50	21.1818	1.9717		50	14.375	1.00364		50	10.1538	0.766662		50	8.9375	0.766662
60	18.2	1.15277		60	21.9091	1.45511		60	16.3125	1.16804		60	11.3846	0.984094		60	11.25	0.984094
70	18.3	1.57797		70	21.5455	1.18601		70	16.8125	0.927446		70	13.3846	0.950968		70	12.3125	0.950968
80	18.6	1.97315		80	23.1818	1.16633		80	19.3125	1.64245		80	14.2308	0.863459		80	14.0625	0.863459
90	20	1.31656		90	25.7273	1.50206		90	22.6875	1.35006		90	15	1.00639		90	13.5625	1.00639
100	20.1	1.00499		100	22.5455	1.20878		100	23.0625	1.2828		100	17.8462	0.838544		100	14.4375	0.838544
110	20.2	1.65865		110	20.9091	1.65395		110	24.8125	1.36082		110	18.6923	1.31259		110	16.5	1.31259
120	15	0.930949		120	17.8182	1.47598		120	24.5625	1.35698		120	18.8462	1.22917		120	17.5	1.22917
130	13.4	0.896908		130	15.7273	0.905447		130	26.1875	1.44401		130	21.0769	0.780052		130	18.8125	0.780052
140	13.3	1.07548		140	13.2727	1.29398		140	25.0625	1.16357		140	20.3846	0.858879		140	21.875	0.858879
150	11.1	0.622718		150	14.4545	0.947376		150	27.5	1.12916		150	23.8462	1.69027		150	24.6875	1.69027
160	12.8	0.742369		160	13.7273	0.963808		160	28.3125	1.62716		160	25.7692	1.82628		160	27.625	1.82628
170	12.3	1.19304		170	14.6364	1.16207		170	28.875	1.60436		170	29.5385	1.7045		170	26.8125	1.7045
180	8.9	1.01598		180	9	1.20605		180	26.5625	1.11044		180	27.4615	1.41247		180	25.6875	1.41247
190	5.1	0.9		190	4.54545	0.593352		190	22.8125	1.26563		190	21.6923	1.77007		190	23.9375	1.77007
200	2.7	0.817177		200	1.54545	0.665564		200	19.375	1.13972		200	20.7692	1.51553		200	22.0625	1.51553
210	0.6	0.266667		210	0	0		210	19.8125	1.25903		210	19.0769	1.22192		210	18.5625	1.22192
220	0.2	0.2		220	0	0		220	18.875	1.02419		220	16.9231	1.253		220	17.5625	1.253
								230	16.875	1.1686		230	18.1538	1.51423		230	18.0625	1.51423
								240	13.9375	0.818885		240	16.0769	1.31783		240	17.1875	1.31783
								250	13.75	1.35554		250	15.3077	1.02147		250	16.125	1.02147
								260	11.0625	0.963798		260	12.7692	1.21504		260	13.1875	1.21504
								270	9.1875	1.2722		270	10.4615	1.32343		270	11.5	1.32343
								280	8.25	1.27965		280	7.38462	1.20649		280	11.3125	1.20649
								290	5.875	0.916856		290	5.61538	1.33752		290	10.3333	1.33752
								300	3.375	0.850857		300	3.76923	1.31146		300	7.875	1.31146
								310	2.6875	0.840232		310	3.61538	1.47864		310	4.625	1.47864
								320	1.4375	0.569859		320	2.15385	0.973009		320	2.5625	0.973009
								330	0.625	0.286865		330	1.53846	0.636652		330	1.125	0.636652
								340	0.3125	0.176039		340	0.769231	0.410657		340	0.125	0.410657
								350	0			350	0.307692	0.208309		350		0.208309

## Sheet: Fig. 1L
Raw Crossover number			crosses/1000 um
WT	fne mutant		WT	fne mutant
4	34		0.526662	4.33121
10	23		1.23001	2.78991
14	20		1.41015	2.66951
14	15		1.32689	2.01776
11	16		1.35335	2.01233
11	22		1.3592	2.99973
8	17		1.09499	1.927
8	18		1.10849	2.56739
6	30		0.879636	4.1079
12	29		1.47984	3.72033
11			1.41026
5			0.68334
14			1.63973
		avg	1.1925	2.91431
		SEM	0.0901397	0.276429				2.44386
		p-value		1.64732e-06
				***

## Sheet: Fig. 2D,E
WT 1		proportion eliminated			Avg. branches initiated					Avg. proporation eliminated
branches initiated in L3	157				WT	fne-	fneOE			WT	fne-	fneOE
amount counted in L2	7				124.5	238.2	196.6			0.291236	0.631256	0.235873
amount lost from branches counted above	1	0.142857		SEM	19.0556	7.24845	33.7114		SEM	0.0496447	0.0397656	0.0533532
WT 2
branches initiated in L3	175
amount counted in L2	27
amount lost from branches counted above	5	0.185185
WT 3
branches initiated in L3	52
amount counted in L2	22
amount lost from branches counted above	7	0.318182
WT 4
branches initiated in L3	144
amount counted in L2	28
amount lost from branches counted above	10	0.357143
WT 5
branches initiated in L3	134
amount counted in L2	24
amount lost from branches counted above	11	0.458333
WT 6
branches initiated in L3	85
amount counted in L2	28
amount lost from branches counted above	7	0.25
fne 1
branches initiated in L3	229
amount counted in L2	16
amount lost from branches counted above	10	0.625
fne 2
branches initiated in L3	266
amount counted in L2	26
amount lost from branches counted above	18	0.692308
fne 3
branches initiated in L3	234
amount counted in L2	27
amount lost from branches counted above	18	0.666667
fne 4
branches initiated in L3	237
amount counted in L2	25
amount lost from branches counted above	12	0.48
fne 5
branches initiated in L3	225
amount counted in L2	26
amount lost from branches counted above	18	0.692308
fneOE 1
branches initiated in L3	217
amount counted in L2	21
amount lost from branches counted above	6	0.285714
fneOE2
branches initiated in L3	261
amount counted in L2	22
amount lost from branches counted above	3	0.136364
fneOE 3
branches initiated in L3	106
amount counted in L2	30
amount lost from branches counted above	6	0.2
fneOE 4
branches initiated in L3	270
amount counted in L2	31
amount lost from branches counted above	13	0.419355
fneOE 5
branches initiated in L3	129
amount counted in L2	29
amount lost from branches counted above	4	0.137931

## Sheet: Fig. 2H
Branching events/4 minutes
	0--4	4--8	8--12		total branches
WT 1	3	1	1		31
WT 2	1	2	2		21
WT 3	5	3	2		31
WT 4	5	1	1		27
fne 1	7	4	8		35
fne 2	12	5	6		34
fne 3	1	5	8		28
Proportion of branches growing/retracting at each time point
	0--4	4--8	8--12		total branches
WT 1	0.0967742	0.0322581	0.0322581		31
WT 2	0.047619	0.0952381	0.0952381		21
WT 3	0.16129	0.0096463	0.0645161		31
WT 4	0.185185	0.037037	0.037037		27
fne 1	0.2	0.114286	0.228571		35
fne 2	0.352941	0.147059	0.176471		34
fne 3	0.0357143	0.178571	0.285714		28
	WT	fne
average	0.0745081	0.191036
SEM	0.0157018	0.0309533

## Sheet: Fig. 3D
	Futsch	Futsch bkgd	Tom	Tom bkgd	Ratio of Futsch:Tom	Normalized to WT
WT 1	28	5.7	190	8.9	0.123136	1.06438
WT 2	22.5	5.7	149.7	7.2	0.117895	1.01907
WT 3	16.5	6.9	92	8	0.114286	0.987875
WT 4	15.3	6.3	131.9	7.7	0.0724638	0.62637
WT 5	18.2	6.5	110.2	10.2	0.117	1.01134
WT 6	21.3	7.1	166.1	9.7	0.0907928	0.784805
WT 7	17.6	6.3	159.8	9.6	0.075233	0.650307
WT 8	20.8	5	125.8	5.8	0.131667	1.13811
WT 9	24.6	6	122.3	7.3	0.161739	1.39806
WT 10	27.8	5.8	150	5.9	0.152672	1.31968
				avg	0.115688	1
				std. error	0.00938827	0.0811514
	Futsch	Futsch bkgd	Tom	Tom bkgd	Ratio of Futsch:Tom	Normalized to WT
fne 1	11.6	5.6	115.5	3.5	0.0535714	0.463067
fne 2	18	5.6	143.4	9	0.0922619	0.797503
fne 3	17.2	6.1	122.8	3	0.0926544	0.800896
fne 4	10.6	6	164.6	6.7	0.0291324	0.251817
fne 5	13	6.6	89.8	9.4	0.079602	0.688072
fne 6	10.9	6.7	87.1	6.8	0.0523039	0.45211
fne 7	17.5	7.1	184.3	11.7	0.0602549	0.520838
fne 8	14.7	6.6	166.1	7.2	0.0509755	0.440627
fne 9	17.1	6.4	122.9	6.3	0.0917667	0.793223
fne 10	24.2	7.5	145.5	7.5	0.121014	1.04604
fne 11	31.3	5.4	193.2	6.5	0.138725	1.19913
				avg	0.0783875	0.677575
				std. error	0.0087127	0.0857951
	Futsch	Futsch bkgd	Tom	Tom bkgd	Ratio of Futsch:Tom	Normalized to WT
fneOE 1	18.3	6.4	87	6.4	0.147643	1.27621
fneOE 2	23.8	6.5	129.2	6.6	0.141109	1.21974
fneOE 3	15.1	6.4	126.1	7.4	0.073294	0.633547
fneOE 4	25.7	7.4	117.5	4	0.161233	1.39369
fneOE 5	36.5	7.4	129.5	6.3	0.236201	2.0417
fneOE 6	18.3	6.3	111.8	6.9	0.114395	0.988817
fneOE 7	12.5	5.5	77.5	7.4	0.0998573	0.863158
fneOE 8	21.9	6.5	96.5	6.6	0.171301	1.48071
fneOE 9	27.5	7.9	118.1	8.8	0.179323	1.55005
fneOE 10	25.2	6.6	98.6	5.9	0.200647	1.73438
fneOE 11	19.9	5.3	79.6	5.4	0.196765	1.70082
				avg	0.156525	1.35298
				std. error	0.01443	0.124732

## Sheet: Fig. 4B, C
	Non-terminal Branches				Terminal Branches
	Total Length	Enclosed	% Enclosed		Total Length	Enclosed	% Enclosed		Number of cross-overs	Number of cross overs in enclosed area	% crossovers in enclosed area
WT 1	2039.5	855.491	41.9461		2046.82	109.265	5.33828		3	2	66.6667
WT 2	1932.57	839.36	43.4324		1647.16	89.27	5.41964		8	2	25
WT 3	2200.2	1102.78	50.1219		1611.2	179.881	11.1644		5	3	60
WT 4	2682.7	1021.44	38.0751		1492.47	198.711	13.3142		6	4	66.6667
WT 5	2590	1020.84	39.4144		2276.78	185.877	8.16402		5	3	60
WT 6	2045.98	859.694	42.0187		2139.82	239.412	11.1884		6	3	50
WT 7	2476.68	827.466	33.4103		2143.3	210.917	9.84075		3	2	66.6667
WT 8	2328.2	1047.67	44.9994		2357.95	160.694	6.815		7	5	71.4286
WT 9	2740.56	804.685	29.3621		2760.71	153.812	5.57146		7	5	71.4286
WT 10	2375.69	969.909	40.8264		2134.25	55.396	2.59558		8	6	75
avg			40.3607				7.94118		5.8		61.2857
SEM			1.84725				1.06486		0.573488		4.62845
fne 1	2277.36	1141.69	50.1323		1523.83	281.439	18.4692		10	8	80
fne 2	2201.85	1078.04	48.9608		1535.62	213.67	13.9143		3	3	100
fne 3	2395.23	1298.52	54.2128		1906.21	448.981	23.5535		10	9	90
fne 4	2147.48	1086.43	50.591		1463.26	157.922	10.7925		6	5	83.3333
fne 5	1663.97	1008.58	60.6126		1686.66	375.535	22.265		6	5	83.3333
fne 6	1809.16	703.82	38.9031		2004.56	237.194	11.8327		8	7	87.5
fne 7	2049.08	804.564	39.2647		2032.22	316.931	15.5953		10	7	70
fne 8	2025.24	907.426	44.8059		2142.58	279.795	13.0588		10	8	80
fne 9	1765.65	559.884	31.7097		1288.17	111.88	8.68518		2	1	50
fne 10	2002.01	670.816	33.5072		2220.16	306.814	13.8194		11	9	81.8182
avg			45.27				15.1986		7.6		80.5985
SEM			2.94393				1.53439		1.01325		4.18754

## Sheet: Fig. 4H
	crossings	dendrite length	crossings/1000um
WT 1	3	8738.15	0.343322
WT 2	13	7553.38	1.72108
WT 3	4	8149.23	0.490844
WT 4	8	6831.66	1.17102
WT 5	6	6002.09	0.999652
WT 6	5	6498.38	0.769423
WT 7	11	8514.49	1.29192
WT 8	6	6678.5	0.898406
average	7		0.960708
SEM			0.156754
UAS-bPS, PS1 #1	8	6487.7	1.2331
UAS-bPS, PS1 #2	7	10113.1	0.692171
UAS-bPS, PS1 #3	6	9452.69	0.63474
UAS-bPS, PS1 #4	7	11594.3	0.603744
UAS-bPS, PS1 #5	3	8208.85	0.365459
UAS-bPS, PS1 #6	3	8428.16	0.355949
UAS-bPS, PS1 #7	9	9698.69	0.92796
UAS-bPS, PS1 #8	4	11933	0.335204
average	5.875		0.643541
SEM			0.11081
fne 1	29	6689.31	4.33527
fne 2	26	7867.94	3.30455
fne 3	15	5881.47	2.55038
fne 4	19	7156.58	2.6549
fne 5	24	7311.66	3.28243
fne 6	23	8083.19	2.84541
fne 7	14	7405.31	1.89054
fne 8	16	7414.16	2.15803
average	20.75		2.87769
SEM			0.271265
fne + UAS-bPS, PS #1	6	8232.38	0.728829
fne + UAS-bPS, PS #2	7	9326.9	0.750517
fne + UAS-bPS, PS #3	8	8895.33	0.899348
fne + UAS-bPS, PS #4	10	7983.13	1.25264
fne + UAS-bPS, PS #5	4	8490.36	0.471122
fne + UAS-bPS, PS #6	5	8018.29	0.623574
fne + UAS-bPS, PS #7	6	8645.14	0.694032
fne + UAS-bPS, PS #8	8	9373.72	0.853449
average	6.75		0.784189
SEM			0.0816833

## Sheet: Fig. 5B
Number of reads	Percentage Edited
26	15
22	22
22	13
24	12
29	44
30	36
32	31
35	28
38	34
29	27
27	14
27	52
27	48
55	40
72	16
70	10
63	31
21	76
20	30
20	25
20	25
20	55
22	40
23	34
24	25
24	12
20	10
20	15
21	19
21	14
20	20
20	35
20	25
42	16
43	13
44	27
45	17
41	17
43	25
40	15
40	10
39	17
39	12
47	10
38	23
38	68
38	13
39	38
37	29
27	29
27	11
31	12
28	39
49	10
63	22
63	19
67	10
66	33
66	33
64	21
57	14
53	56
56	19
42	33
34	26
30	10
30	10
26	53
21	14
21	14
24	41
26	23
22	13
27	14
24	16
23	26
23	39
37	10
21	14
24	16
24	29
28	46
29	24
28	25
30	10
24	12
24	29
24	45
27	11
24	12
23	47
29	10
21	19
21	19
25	20
25	24
25	44
26	11
33	18
33	27
36	25
37	43
35	22
32	28
28	10
31	12
31	12
22	13
27	11
26	38
21	23
27	22
27	40
26	11
26	15
21	33
20	25
49	14
46	28
55	10
55	14
50	10
39	12
33	15
25	20
22	36
26	11
23	26
21	38
31	25
34	20
25	12
24	12
25	20
26	15
25	32
29	17
21	23
20	10
20	10
29	13
29	41
36	13
45	15
44	52
43	23
41	17
44	20
40	40
20	10
27	14
32	12
32	40
34	20
21	23
20	15
20	15
20	10
24	16
20	10
20	15
20	10
20	10
20	25
21	14
21	19
21	28
20	10
25	88
27	22
32	31
32	21
33	63
30	13
20	15
20	30
22	22
21	33
23	13
24	70
25	52
22	18
31	16
30	43
22	45
68	16
68	23
69	17
70	37
70	45
71	15
35	17
38	10
27	33
27	37
28	21
33	72
33	21
42	11
44	11
53	12
29	13
20	15
25	48
26	23
28	21
21	23
21	14
20	10
20	10
20	20
20	40
20	40
23	13
23	26
25	16
31	12
25	20
24	16
30	30
30	26
26	34
28	25
30	10
20	25
26	11
28	14
23	13
24	25
25	20
25	64
27	14
22	13
30	13
47	10
47	36
47	21
40	17
28	10
28	75
28	46
20	10
26	15
24	20
27	25
30	50
26	46
20	10
21	38
22	13
23	13
23	21
22	22
22	13
22	13
34	14
33	57
40	17
60	13
20	15
22	18
26	15
29	10
29	17
34	26
31	19
25	12
20	10
20	15
45	17
30	20
30	10
32	18
31	19
34	23
33	24
22	31
22	31
32	18
35	34
43	13
50	18
50	18
57	33
57	13
78	15
73	10
67	38
49	22
24	41
28	14
25	24
25	12
25	12
24	54
22	12
24	12
33	27
41	12
40	10
39	28
38	42
36	86
20	25
22	63
29	10
26	11
25	16
24	25
24	12
25	72
23	69
23	56
23	21
24	41
20	10
33	24
36	19
39	12
25	24
24	83
23	30
22	13
24	12
24	16
23	12
24	45
25	16
22	13
24	12
24	16
23	12
24	45
25	16
21	14
24	33
24	20
29	10
27	11
32	12
29	17
28	14
28	46
29	10
29	13
21	28
20	15
21	38
20	30
20	30
20	65
21	14
34	17
40	15
51	11
56	28
56	21
31	16
26	30
26	11
26	11
25	12
21	19
21	61
23	30
24	20
27	11
24	29
21	14
20	15
27	11
26	26
26	11
26	26
28	10
22	36
20	15
25	27
27	14
30	10
30	10
22	31
32	18
26	30
24	12
24	12
22	59
22	13
30	26
30	10
31	19
27	11
20	10
51	15
39	28
38	44
29	13
28	17
25	16
29	13
29	13
21	19
21	23
39	10
39	33
24	12
27	22
26	11
23	13
21	14
22	13
22	13
21	19
23	30
24	16
20	20
20	10
20	10
25	12
23	13
20	10
21	42
20	45
26	84
26	61
32	28
33	18
28	14
24	12
32	12
32	34
34	20
35	17
24	54
23	52
22	27
23	12
24	12
20	30
20	80
20	20
20	10
20	70
23	34
31	70
34	11
28	67
20	30
23	26
27	33
29	41
28	10
22	18
32	12
23	47
21	19
21	47
21	14
42	26
42	14
39	10
36	11
20	10
23	13
28	17
29	10
33	24
24	12
20	10
25	20
21	19
28	14
27	18
21	33
21	23
22	18
25	12
29	37
23	21
21	23
22	18
25	12
29	37
23	21
20	10
27	14
29	17
30	26
20	15
20	15
25	12
27	11
22	13
29	10
30	10
30	16
27	11
24	20
22	22
21	47
20	40
20	25
22	22
20	20
26	15
24	12
27	11
20	15
21	28
26	19
21	19
20	15
28	14
20	10
22	86
20	10
21	14
20	15
20	10
21	19
28	10
34	14
24	33
20	20
20	10
27	14
32	18
30	13
23	34
24	12
34	11
20	10
21	19
30	13
26	15
21	28
26	11
28	25
22	31
25	20
32	21
29	10
20	10
29	62
74	17
20	15
25	16
20	10
28	10
20	20
22	13
27	11
23	13
30	13
28	14
26	26
20	15
27	11
51	11
20	15
27	18
25	16
21	14
29	10
26	11
39	66
23	17
20	10
24	12
27	11
21	28
32	12
25	24
27	18
24	12
28	10
23	17
29	17
38	31
20	20
42	11
20	10
20	20
24	41
20	15
21	14
20	25
20	55
21	14
24	20
37	10
31	12
22	18
34	26
20	15
25	12
24	12
29	10
29	10
39	20
73	13
57	21
74	17
20	10
31	22
58	17
26	15
34	32
40	10
25	24
23	13
63	41
40	35
87	17
34	23
21	14
75	14
40	82
29	17
36	25
80	20
53	11
21	66
24	12
22	13
80	10
21	80
28	10
25	24
22	27
20	35
20	35
22	13
25	68
32	18
30	13
21	28
23	13
21	14
26	11
39	10
33	21
22	13
27	11
28	10
27	22
26	11
24	20
20	10
20	35
24	12
24	25
26	11
21	14
22	13
32	21
69	15
22	22
21	19
23	13
24	37
31	29
34	11
26	11
25	20
59	18
20	15
22	27
34	47
36	22
37	16
20	10
22	18
21	42
22	22
20	10
20	15
20	15
27	14
20	10
22	22
22	13
35	40
20	35
23	13
20	20
20	10
26	15
23	17
21	14
21	14
22	13
20	20
28	28
23	13
20	25
25	12
22	36
28	10
25	20
20	10
21	33
22	40
22	18
21	23
24	29
22	13
32	18
35	20
23	21
26	11
22	22
20	10
32	18
24	58
20	10
20	15
50	22
35	20
35	11
29	24
23	73
25	48
26	15
27	14
28	39
25	24
25	28
20	10
36	13
46	13
23	17
20	10
48	20
48	39
49	40
24	20
34	44
34	14
36	19
26	15
20	10
20	10
20	15
22	13
22	22
22	54
22	22
20	20
27	14
20	35
20	70
20	10
34	17
34	14
20	40
20	40
22	18
39	15
25	12
26	11
28	39
25	24
25	28
20	10
26	11
26	11
24	12
44	15
26	15
29	10
29	24
31	16
21	19
20	10
20	10
20	10
22	13
33	12
43	13
47	31
24	16
24	12
26	15
20	25
22	13
26	76
41	14
40	10
48	20
48	39
49	40
24	20
42	19
38	10
39	15
23	17
20	15
33	12
30	13
28	10
36	13
46	13
23	17
20	10
31	51
30	10
20	15
20	10
44	11
24	20
64	12
47	10
40	10
28	14
20	10
23	13
24	37
25	28
33	15
29	20
47	23
20	35
28	17
24	16
27	11
24	12
27	29
27	81
20	10
21	14
27	29
27	11
24	25
38	10
21	14
26	11
27	11
21	19
25	12
20	10
24	16
24	12
29	17
39	10
33	21
25	48
20	10
20	90
21	47
20	10
20	15
20	10
20	15
28	14
26	11
44	45
38	18
43	13
20	60
20	35
20	25
25	12
24	12
21	71
31	19
31	12
35	11
21	14
23	13
25	16
35	11
24	45
23	17
67	10
68	11
66	15
20	10
20	10
20	30
25	56
21	28
21	14
20	10
21	19
20	10
29	13
30	10
20	10
25	12
25	24
20	10
27	11
30	53
39	15
82	14
84	11
45	53
45	35
41	17
20	10
51	17
20	10
21	14
48	20
48	10
50	14
71	16
54	31
60	25
95	12
48	20
48	14
36	22
36	47
61	21
37	32
36	11
25	28
20	90
29	24
31	35
20	70
24	12
23	21
25	20
27	11
20	20
31	19
20	15
21	28
20	10
23	13
27	11
27	14
27	33
29	10
20	35
25	16
35	14
22	18
22	13
27	11
49	12
61	16
60	30
23	13
22	18
22	27
23	17
36	13
29	10
22	22
21	38
21	14
20	10
23	26
28	10
29	20
22	22
20	10
25	12
24	12
25	20
26	30
26	23
23	17
37	10
66	39
26	34
22	13
21	14
28	17
28	14
26	11
26	23
21	28
22	50
24	33
22	13
23	13
23	17
29	13
29	10
21	19
39	17
46	15
35	11
22	13
22	13
36	36
39	10
24	41
30	23
38	13
26	11
25	32
20	15
28	10
27	11
20	10
20	10
23	13
23	13
34	38
20	10
20	15
21	52
21	14
20	10
27	33
28	10
20	10
20	10
20	10
20	20
21	14
23	73
36	27
38	68
30	10
27	11
26	46
22	18
29	13
20	10
20	10
20	10
20	10
20	10
20	15
20	30
29	10
38	39
20	10
20	25
24	29
20	10
38	36
22	22
23	13
22	77
43	11
28	10
21	14
31	19
24	16
21	14
30	10
28	14
21	14
23	21
20	10
20	65
27	29
20	10
33	15
35	14
23	17
20	10
22	13
21	14
22	36
30	10
30	13
20	20
20	10
20	10
31	12
27	11
22	68
22	13
31	25
32	18
20	10
20	10
21	14
25	12
37	27
45	64
29	27
20	10
21	23
20	10
21	71
21	14
23	26
27	14
22	50
25	12
46	13
34	35
40	25
35	14
21	19
21	14
36	16
47	29
27	18
22	13
23	43
22	22
22	50
25	12
22	18
41	19
53	13
41	12
64	21
39	15
38	15
38	10
89	19
69	14
22	13
24	33
20	10
21	23
27	14
21	14
40	35
24	20
24	12
27	66
21	14
23	21
27	14
21	71
28	10
27	11
26	11
22	13
32	18
27	18
29	13
36	72
21	33
21	47
23	17
21	38
21	14
22	18
23	26
35	20
70	10
22	18
27	11
20	10
29	13
38	10
22	18
20	25
24	12
27	66
29	10
29	17
22	27
22	18
21	14
27	14
30	26
40	40
21	14
23	73
22	13
22	40
28	10
28	10
22	9.1
21	9.5
42	9.5
42	7.1
39	7.7
40	5
45	6.7
45	7
47	6.4
40	5
38	5.3
36	8.3
33	6.1
22	9.1
29	6.9
38	5.3
37	8.1
30	6.7
49	8.2
66	9.1
74	9.5
65	9.2
55	7.3
27	7.4
28	7.1
22	9.1
70	8.6
59	5.1
55	7.3
57	5.3
60	6.7
53	7.5
30	6.7
34	8.8
37	5.4
40	5
29	6.9
44	6.8
46	8.7
46	8.7
27	7.4
22	9.1
20	5
20	5
28	7.1
29	6.9
34	5.9
26	7.7
50	6
50	6
29	6.9
27	7.4
29	6.9
35	5.7
29	6.9
36	5.6
25	8
20	5
20	5
20	5
20	5
22	9.1
20	5
20	5
22	9.1
23	8.7
28	7.1
32	6.3
42	7.1
42	7.1
47	6.4
45	6.7
44	6.8
41	7.3
23	8.7
23	8.7
20	5
24	8.3
32	6.3
32	6.3
32	6.3
32	6.3
37	8.1
26	7.7
20	5
24	8.3
20	5
22	9.1
23	8.7
30	6.7
34	5.9
38	5.3
51	5.9
40	5
40	5
41	7.3
42	7.1
41	7.3
37	5.4
33	6.1
32	6.3
32	6.3
27	7.4
33	6.1
20	5
28	7.1
26	7.7
27	7.4
26	7.7
24	8.3
20	5
25	8
28	7.1
25	8
20	5
34	8.8
38	7.9
36	8.3
32	6.3
23	8.7
22	9.1
28	7.1
27	7.4
20	5
23	8.7
21	9.5
30	6.7
20	5
28	7.1
24	8.3
26	7.7
20	5
20	5
34	5.9
33	6.1
34	5.9
28	7.1
25	8
24	8.3
21	9.5
23	8.7
20	5
20	5
20	5
20	5
20	5
20	5
33	9.1
34	8.8
36	8.3
30	6.7
28	7.1
26	7.7
27	7.4
25	8
36	8.3
39	5.1
39	7.7
35	8.6
38	7.9
34	5.9
35	8.6
31	6.5
43	9.3
43	7
43	9.3
34	8.8
24	8.3
39	5.1
34	5.9
40	7.5
36	5.6
35	5.7
34	5.9
35	8.6
35	8.6
21	9.5
20	5
20	5
30	6.7
29	6.9
29	6.9
32	6.3
30	6.7
31	9.7
36	8.3
38	7.9
33	6.1
20	5
20	5
48	6.3
45	6.7
42	7.1
32	6.3
32	9.4
31	6.5
28	7.1
24	8.3
22	9.1
23	8.7
23	8.7
23	8.7
22	9.1
22	9.1
35	8.6
20	5
22	9.1
33	9.1
20	5
23	8.7
24	8.3
33	9.1
48	6.3
47	6.4
45	6.7
42	7.1
32	6.3
32	9.4
31	6.5
28	7.1
24	8.3
35	8.6
35	8.6
28	7.1
22	9.1
24	8.3
25	8
22	9.1
20	5
25	8
23	8.7
23	8.7
20	5
20	5
31	6.5
24	8.3
37	8.1
24	8.3
24	8.3
21	9.5
21	9.5
27	7.4
27	7.4
32	6.3
47	6.4
30	6.7
27	7.4
20	5
20	5
22	9.1
28	7.1
22	9.1
22	9.1
23	8.7
20	5
20	5
53	5.7
53	7.5
54	5.6
75	8
33	6.1
67	6
70	7.1
33	6.1
57	5.3
57	8.8
64	7.8
65	6.2
20	5
31	6.5
29	6.9
28	7.1
31	9.7
37	8.1
33	6.1
32	6.3
32	6.3
22	9.1
35	5.7
24	8.3
20	5
20	5
20	5
54	5.6
75	5.3
67	7.5
58	8.6
36	5.6
33	6.1
29	6.9
26	7.7
22	9.1
20	5
20	5
20	5
22	9.1
23	8.7
24	8.3
20	5
33	6.1
30	6.7
23	8.7
32	9.4
23	8.7
20	5
25	8
34	8.8
25	8
23	8.7
27	7.4
30	6.7
22	9.1
22	9.1
26	7.7
23	8.7
37	5.4
41	9.8
44	6.8
44	6.8
44	9.1
22	9.1
31	6.5
33	6.1
42	7.1
23	8.7
35	5.7
38	5.3
39	5.1
45	6.7
33	6.1
25	8
30	6.7
27	7.4
21	9.5
26	7.7
20	5
20	5
21	9.5
24	8.3
43	7
53	5.7
41	9.8
31	6.5
22	9.1
32	9.4
27	7.4
32	6.3
32	6.3
20	5
34	5.9
23	8.7
20	5
20	5
21	9.5
26	7.7
25	8
40	5
40	7.5
36	8.3
24	8.3
38	5.3
22	9.1
20	5
50	6
20	5
24	8.3
38	5.3
41	7.3
37	8.1
32	9.4
28	7.1
24	8.3
20	5
25	8
32	9.4
52	5.8
53	7.5
50	6
63	6.3
54	5.6
20	5
31	6.5
79	5.1
89	5.6
69	5.8
69	5.8
26	7.7
21	9.5
20	5
31	9.7
32	9.4
32	6.3
22	9.1
35	8.6
24	8.3
24	8.3
33	9.1
30	6.7
31	6.5
20	5
20	5
27	7.4
33	9.1
21	9.5
33	6.1
31	9.7
22	9.1
23	8.7
23	87
23	8.7
20	5
21	9.5
40	5
44	6.8
38	5.3
38	5.3
38	5.3
31	9.7
27	7.4
20	5
20	5
20	5
36	5.6
27	7.4
25	8
26	7.7
32	6.3
32	6.3
30	6.7
29	6.9
26	7.7
20	5
24	8.3
24	8.3
20	5
24	8.3
20	5
29	6.9
26	7.7
26	7.7
30	6.7
28	7.1
25	8
26	7.7
32	6.3
36	5.6
24	8.3
20	5
28	7.1
30	6.7
27	7.4
27	7.4
22	9.1
22	9.1
20	5
20	5
20	5
36	8.3
31	9.7
31	9.7
25	8
24	8.3
20	5
21	9.5
21	9.5
25	8
25	8
21	9.5
24	8.3
64	6.3
45	6.7
29	6.9
30	6.7
20	5
20	5
20	5
20	5
22	9.1
23	8.7
22	9.1
22	9.1
25	8
23	8.7
26	7.7
32	6.3
25	8
20	5
23	8.7
23	8.7
21	9.5
44	6.8
43	9.3
20	5
57	5.3
28	7.1
28	7.1
26	7.7
20	5
31	6.5
31	6.5
33	6.1
40	5
43	7
39	7.7
21	9.5
21	9.5
24	8.3
23	8.7
20	5
20	5
20	5
23	8.7
36	5.6
26	7.7
27	7.4
27	7.4
28	7.1
25	8
25	8
24	8.3
22	9.1
24	8.3
25	8
21	9.5
31	6.5
39	7.7
39	7.7
29	6.9
33	9.1
20	5
20	5
26	7.7
87	9.2
83	6
40	5
21	9.5
30	6.7
34	5.9
28	7.1
29	6.9
20	5
20	5
24	8.3
25	8
21	9.5
32	6.3
22	9.1
58	6.9
70	7.1
51	9.8
37	8.1
37	5.4
31	6.5
34	5.9
46	6.5
54	5.6
28	7.1
31	6.5
31	6.5
29	6.9
21	9.5
21	9.5
25	8
20	5
20	5
33	6.1
34	5.9
34	5.9
34	5.9
34	8.8
33	6.1
29	6.9
20	5
20	5
21	9.5
24	8.3
28	7.1
33	6.1
24	8.3
20	5
20	5
20	5
25	8
23	8.7
20	5
20	5
20	5
20	5
27	7.4
25	8
25	8
25	8
25	8
20	5
37	5.4
20	5
33	6.1
45	8.9
56	5.4
68	8.8
66	9.1
20	5
31	6.5
31	6.5
20	5
30	6.7
31	9.7
43	7
64	7.8
35	5.7
43	7
31	6.5
21	9.5
69	5.8
69	5.8
20	5
25	8
27	7.4
31	6.5
29	6.9
24	8.3
21	9.5
26	7.7
34	5.9
20	5
20	5
22	9.1
20	5
24	8.3
20	5
24	8.3
24	8.3
22	9.1
22	9.1
29	6.9
21	9.5
22	9.1
21	9.5
23	8.7
20	5
20	5
30	6.7
24	8.3
21	9.5
20	5
20	5
28	7.1
28	7.1
38	7.9
40	5
40	7.5
38	5.3
38	7.9
65	6.2
46	8.7
34	5.9
49	6.1
26	7.7
26	7.7
22	9.1
21	9.5
34	8.8
41	9.8
27	7.4
21	9.5
20	5
37	5.4
34	5.9
28	7.1
32	9.4
31	6.5
20	5
20	5
53	5.7
29	6.9
28	7.1
25	8
23	8.7
22	9.1
35	5.7
20	5
21	9.5
21	9.5
20	5
20	5
21	9.5
25	8
26	7.7
31	9.7
32	6.3
33	6.1
36	8.3
22	9.1
20	5
20	5
24	8.3
20	5
24	8.3
24	8.3
22	9.1
31	9.7
33	6.1
33	6.1
28	7.1
25	8
24	8.3
28	7.1
28	7.1
26	7.7
23	8.7
29	6.9
27	7.4
31	6.5
56	8.9
56	7.1
60	5
79	5.1
49	6.1
27	7.4
31	6.5
32	6.3
30	6.7
32	9.4
24	8.3
32	9.4
32	6.3
32	9.4
37	5.4
37	5.4
53	5.7
31	6.5
30	6.7
22	9.1
23	8.7
23	8.7
20	5
20	5
36	8.3
23	8.7
35	8.6
20	5
36	5.6
35	5.7
37	5.4
34	5.9
33	6.1
33	6.1
20	5
20	5
23	8.7
35	5.7
25	8
27	7.4
20	5
20	5
22	9.1
20	5
31	6.5
38	5.3
20	5
20	5
33	9.1
34	5.9
23	8.7
20	5
20	5
21	9.5
21	9.5
21	9.5
20	5
25	8
31	9.7
31	6.5
32	6.3
32	6.3
20	5
20	5
24	8.3
23	8.7
22	9.1
25	8
23	8.7
35	5.7
37	5.4
34	8.8
30	6.7
39	5.1
36	5.6
27	7.4
32	6.3
22	9.1
68	7.4
37	5.4
45	6.7
20	5
26	7.7
20	5
24	8.3
20	5
25	8
24	8.3
20	5
21	9.5
20	5
24	8.3
21	9.5
21	9.5
21	9.5
20	5
20	5
28	7.1
26	7.7
28	7.1
22	9.1
35	5.7
20	5
20	5
20	5
22	9.1
31	9.7
28	7.1
33	6.1
22	9.1
75	5.3
98	9.2
22	9.1
50	8
49	8.2
27	7.4
34	8.8
31	6.5
[truncated: 538 more rows]

## Sheet: Fig. 5C-E
		Location in Transcript					Distance from AUUUU Motif							GO Term Analysis From Panther
	Number of Shared Peaks	3 'UTR	Coding Sequence	Intron	5' UTR		0-150	150-300	300-500	500+						fold enrichment	p-value
vsg	9	9					9							cytoskeleton organization		2.57	4.4x10-14
Ef1alpha48D	8	7	1				1	5	1	1				MT cyto organization		2.92	3.95x10-12
Rassf	8	8					8							cell adhesion		2.39	2.92x10-4
Ptpmeg	7	5	2				5	2						cell junction organization		2.36	2.02x10-5
pix	6	3	3				4	2						ECM organization		3.51	2.55x10-4
RhoGDI	6	6					6
CycG	6	6					2	2	2
CG31523	6	6					6
pigs	4	4					3	1
pAbp	4	4					1	3
Sema1b	4	4					4
CG14767	4	4					4
Spp	4	3	1					3	1
ergic53	4	4					4
ap	3	3					1	2
CG5482	3	2	1				3
Cdc42	3	3						2	1
CG4822	3	3					3
lost	3	3					1	2
Nipped-B	3		3				3
sqd	3	3					2	1
eIF-5A	3	3					3
CG31694	3	3					2	1
AdSS	3	3						3
aux	3	3					3
Pino	3	3					3
PRL-1	3	3						3
eIF-4E	3	2	1				3
Lk6	2	2							2
CG10417	2	2					2
eIF4G	3	3					3
CG13384	2	1	1				2
RpS15Aa	2	2					2
Df31	2	2					1	1
Hsc70-3	2	2					1	1
RpL10	2		2				2
Plod	2	1	1				1	1
chic	2	2					1		1
Rad23	2		2				1	1
RpS27	2	2					2
Ect4	2			2			2
Zyx	2	2					2
Pdi	2	2					2
U2af50	2		2				2
Nlp	2	2					2
crc	2	2					2
hrg	2	2					2
Bsg	2	2					2
CG46280	2	2					1	1
Karybeta3	2	2					2
Sh3beta	2	2					2
Trx-2	2	1	1				2
GPHR	2		2				2
Sesn	2	2						2
Stat92E	1	1						1
gus	1		1				1
CG7668	1		1				1
Aps	1	1					1
CG32000	1		1				1
FK506-bp1	1		1						1
Tctp	1	1					1
betaTub60D	1	1						1
CG32549	1	1					1
Gbeta13F	1	1						1
Sherpa	1		1				1
Vap-33A	1	1						1
eIF3-S8	1	1						1
Fkbp14	1	1					1
Hrb27C	1	1					1
VhaAC45	1	1					1
ATP8B	1	1						1
Bub3	1	1					1
CG17018	1	1					1
CG3800	1	1								1
CG40045	1		1				1
Desat1	1	1					1
His3.3B	1	1					1
Mgat1	1	1					1
alt	1	1					1
CG10465	1		1				1
CG17593	1	1								1
CG7382	1		1					1
SPoCk	1	1					1
capt	1	1					1
dco	1	1						1
CG11284	1	1					1
CG5174	1	1						1
Ggamma1	1	1						1
Gp93	1	1								1
Gprk1	1		1				1
Hipk	1	1							1
Ran	1	1					1
eIF-2beta	1		1				1
msk	1	1					1
scf	1		1						1
14-3-3zeta	2	2					2
Act42A	1	1						1
CG3107	1		1				1
CG7627	1		1						1
Cct1	1	1					1
Pen	1	1					1
RpL24-like	1		1					1
SsRbeta	1	1					1
drongo	1	1					1
e(y)3	1	1						1
eIF3-S9	1	1						1
gish	1	1					1
l(3)02640	1		1					1
par-1	1	1						1
Ankle2	1		1				1
AnxB11	1	1					1
CAP	1	1					1
CG17904	1		1					1
CG34330	1	1					1
COX1	1
COX2	1
Dlg5	1	1						1
Hsp83	1	1					1
Ir76a	1	1					1
Moe	1	1							1
Roc1a	1	1						1
RpL15	1		1				1
RpL35	1	1								1
RpL9	1		1					1
Vha16-1	1	1								1
Diap2	1	1						1
Nup62	1		1						1
Ost48	1		1							1
Ppn	1	1					1
Rac1	1	1					1
RpS5a	1	1								1
Unc-76	1	1						1
cta	1	1					1
CG11448	1	1								1
CG17556	1		1					1
CG3662	1	1					1
CG5734	1	1					1
Dph5	1		1							1
ND4	1
Not10	1		1				1
Pect	1	1					1
RpS27A	1		1				1
Set	1	1								1
Ubqn	1	1								1
osa	1	1						1
sgl	1	1					1
snx3	1	1					1
	269	216	48	2	0		177	63	14	12

[truncated: 4 more sheets: Fig. 6 F, G, Fig. 6I, Fig. 7G, Fig. 7L]
