# Supplementary material for: The ELAV/Hu protein Found in neurons regulates cytoskeletal and ECM adhesion inputs for space-filling dendrite growth
Source: PLoS Genet. 2020 Dec 28;16(12):e1009235. doi: 10.1371/journal.pgen.1009235 (PMC7793258; doi:10.1371/journal.pgen.1009235)
Supplement: S4 Table — (XLSX) [file pgen.1009235.s013.xlsx]

## Sheet: S1
L2					L3					10 h APF
	avg intensity	integrated density	Ratio of Fne:bkgd using integrated density			avg intensity	integrated density	Ratio of Fne:bkgd using integrated density			avg intensity	integrated density	Ratio of Fne:bkgd using integrated density
#1					#1					#1
bkgd	7.1	670.2			bkgd	4.5	656.1			bkgd	4.251	451.296
Fne	35.9	3387.4	5.05431		Fne	20.9	3922.5	5.97851		Fne	4.335	460.19	1.01971
#2										#2
bkgd	5.7	535			#2	5.1	607.8			bkgd	6.005	283.333
Fne	32.3	3050.6	5.70206		bkgd	10.2	1208.2	1.98782		Fne	8.071	380.76	1.34386
					Fne
#3										#3
bkgd	6.5	467.2			#3	4.4	514.6			bkgd	5.199	245.334
Fne	38.6	2762.6	5.9131		bkgd	18.8	2188.1	4.25204		Fne	5.93	279.838	1.14064
					Fne
#4										#4
bkgd	7.2	572.7			#4	4	771			bkgd	4.755	261.841
Fne	44.1	3515.5	6.13842		bkgd	13.9	2680.2	3.47626		Fne	5.091	280.356	1.07071
					Fne
#5										#5
bkgd	4.7	293.8			#5	4.7	730			bkgd	4.435	234.795
Fne	25.5	1591.9	5.41831		bkgd	24.9	3875.6	5.30904		Fne	4.93	261	1.11161
					Fne
#6										average			1.13731
bkgd	4.3	361.6			#6	4.3	598.8
Fne	15.3	1294.6	3.5802		bkgd	8.8	1225.9	2.04726
					Fne
#7
bkgd	6.2	715.9			#7	5	752.1
Fne	22.5	2593	3.62201		bkgd	13.6	2060.2	2.73926
					Fne
#8
bkgd	5.5	524.5			#8	4.7	657.7
Fne	20.5	1952.7	3.72297		bkgd	25.6	3601	5.47514
					Fne
#9
bkgd	5.3	540.5			#9	5.4	832.6
Fne	21.8	2241.1	4.14635		bkgd	19.9	3055.4	3.66971
					Fne
#10
bkgd	4.9	368.7			#10	4.8	800.8
Fne	29.4	2219.8	6.02061		bkgd	15.8	2618.8	3.27023
					Fne
#11
bkgd	5	394			#11	3.6	519.9
Fne	24.5	1914.4	4.85888		bkgd	11.8	1680.3	3.23197
					Fne
#12
bkgd	4.6	429.3			#12	3.7	442
Fne	28.9	2683.2	6.25017		bkgd	13.6	1598.4	3.61629
					Fne
average			5.03562		#13	4.5	482.4
					bkgd	13.6	1470.7	3.04871
					Fne
					#14	4.3	579.2
					bkgd	13.7	1862.9	3.21633
					Fne
					average			3.66561

## Sheet: S2, D
	number of empty squares	% empty space
WT 1	20	5
WT 2	29	7.25
WT 3	33	8.25
WT 4	41	10.25
WT 5	67	16.75
WT 6	50	12.5
WT 7	44	11
WT 8	27	6.75
WT 9	43	10.75
WT 10	24	6
WT 11	34	8.5
WT 12	28	7
	average	9.16667
	SEM	0.947651
	number of empty squares	% empty space
fne vdrc RNAi 1	112	28
fne vdrc RNAi 2	82	20.5
fne vdrc RNAi 3	103	25.75
fne vdrc RNAi 4	103	25.75
fne vdrc RNAi 5	95	23.75
fne vdrc RNAi 6	111	27.75
fne vdrc RNAi 7	110	27.5
fne vdrc RNAi 8	105	26.25
fne vdrc RNAi 9	112	28
fne vdrc RNAi 10	112	28
fne vdrc RNAi 11	132	33
fne vdrc RNAi 12	105	26.25
fne vdrc RNAi 13	77	19.25
fne vdrc RNAi 14	97	24.25
	average	26
	SEM	0.909353
	number of empty squares	% empty space
fne trip RNAi 1	58	14.5
fne trip RNAi 2	73	18.25
fne trip RNAi 3	39	9.75
fne trip RNAi 4	64	16
fne trip RNAi 5	79	19.75
fne trip RNAi 6	61	15.25
fne trip RNAi 7	52	13
fne trip RNAi 8	69	17.25
fne trip RNAi 9	87	21.75
fne trip RNAi 10	94	23.5
fne trip RNAi 11	81	20.25
fne trip RNAi 12	38	9.5
	average	16.5625
	SEM	1.28332

## Sheet: S2, H
	# empty spaces	% empty			WT	fne-	fne- + fneOE
WT 1	64	16		avg	12.4091	23.25	12.175
WT 2	58	14.5		SEM	1.10076	1.53186	1.57412
WT 3	41	10.25		ANOVA BH to WT		**	ns
WT 4	29	7.25		ANOVA BH to fne-			**
WT 5	65	16.25
WT 7	59	14.75
WT 8	70	17.5
WT 9	51	12.75
WT 10	36	9
WT 11	30	7.5
WT 12	43	10.75
fne 1	135	33.75
fne 2	96	24
fne 3	77	19.25
fne 4	87	21.75
fne 5	64	16
fne 6	65	16.25
fne 7	103	25.75
fne 8	120	30
fne 9	83	20.75
fne 10	109	27.25
fne 11	93	23.25
fne 12	84	21
fne + fneOE2 1	31	7.75			12.175
fne + fneOE2 2	40	10
fne + fneOE2 3	30	7.5
fne + fneOE2 4	38	9.5
fne + fneOE2 5	47	11.75
fne + fneOE2 6	53	13.25
fne + fneOE2 7	72	18
fne + fneOE2 8	24	6
fne + fneOE2 9	71	17.75
fne + fneOE2 10	81	20.25

## Sheet: S2, K
	empty spaces	% empty space
WT 1	26	6.5
WT 2	40	10
WT 3	33	8.25
WT 4	48	12			WT	fne RNAi
WT 5	29	7.25		average	8.29167	7.86538
WT 6	9	2.25		SEM	0.833049	0.76461
WT 7	40	10		t test		0.70911
WT 8	25	6.25
WT 9	53	13.25
WT 10	28	7
WT 11	36	9
WT 12	31	7.75
avg		8.29167
SEM		0.833049
fne 1	14	3.5
fne 2	37	9.25
fne 3	33	8.25
fne 4	14	3.5
fne 5	17	4.25
fne 6	47	11.75
fne 7	33	8.25
fne 8	29	7.25
fne 9	36	9
fne 10	34	8.5
fne 11	30	7.5
fne 12	36	9
fne 13	49	12.25
avg		7.86538
SEM		0.76461

## Sheet: S2, N
Gal4 58A
	# empty spaces	% empty
WT 1	87	21.75			WT	fne
WT 2	65	16.25		avg	17.6591	14.55
WT 3	74	18.5		SEM	0.738759	1.77318
WT 4	60	15		p-value (t-test)		0.110369
WT 5	58	14.5
WT 6	74	18.5
WT 7	77	19.25
WT 8	82	20.5
WT 9	76	19
WT 10	59	14.75
WT 11	65	16.25
avg		17.6591
SEM		0.738759
fne 1	50	12.5
fne 2	76	19
fne 3	62	15.5
fne 4	62	15.5
fne 5	30	7.5
fne 6	25	6.25
fne 7	89	22.25
fne 8	86	21.5
fne 9	65	16.25
fne 10	37	9.25
avg		14.55
SEM		1.77318
p value		0.110369

## Sheet: S3
7 h APF				16 h APF
	# of branches				# of branches
WT 1	17			WT 1	0
WT 2	22			WT 2	0
WT 3	16			WT 3	0
WT 4	5			WT 4	0
WT 5	10			WT 5	0
WT 6	17			WT 6	0
WT 7	13			WT 7	0
WT 8	20			WT 8	0
average	15
fne- 1	4			fneOE 1	15
fne- 2	4			fneOE 2	15
fne- 3	7			fneOE 3	17
fne- 4	2			fneOE 4	17
fne- 5	0			fneOE 5	15
fne- 6	4			fneOE 6	11
fne- 7	5
fne- 8	2
fne- 9	1
fne- 10	3
fne- 11	3
fne- 12	9
average	3.66667
	4.09091

## Sheet: S4
	avg Tom	avg. Acet. Tubulin	avg. Tom bkgd	avg. AcT bkgd	Ratio AcT:Tom				avg Tom	avg. Acet. Tubulin	avg. Tom bkgd	avg. AcT bkgd	Ratio AcT:Tom				avg Tom	avg. Acet. Tubulin	avg. Tom bkgd	avg. AcT bkgd	Ratio AcT:Tom
WT 1	112.532	108.45	14.612	62.615	0.468086			fne 1	119.32	88.419	12.436	61.285	0.253864			fneOE 1	105.312	119.456	14.624	77.98	0.457348
WT 2	85.861	79.824	14.896	72.519	0.102938			fne 2	111.084	95.514	14.086	74.465	0.217004			fneOE 2	104.599	145.858	14.454	89.162	0.628942
WT 3	95.101	95.238	17.073	72.594	0.290204			fne 3	116.044	80.3	13.157	60.438	0.193047			fneOE 3	112.734	111.626	14.257	80.873	0.312286
WT 4	129.263	85.599	13.831	52.541	0.286385			fne 4	116.974	79.261	12.76	63.538	0.150872			fneOE 4	97.243	98.019	12.176	83.987	0.164952
WT 5	111.98	96.797	14.886	77.872	0.194914			fne 5	111.52	109.278	16.001	100.499	0.0919084			fneOE 5	104.803	128.173	15.163	102.543	0.285921
WT 6	109.01	97.228	14.741	68.26	0.307291			fne 6	116.489	102.969	14.113	98.358	0.0450399			fneOE 6	143.12	122.211	15.668	97.221	0.196074
WT 7	129.406	98.954	16.3	65.522	0.295581			fne 7	110.801	79.731	14.762	56.54	0.241475			fneOE 7	95.969	119.497	16.474	97.744	0.27364
WT 8	127.065	80.286	14.84	46.953	0.297019			fne 8	114.264	83.528	13.767	51.968	0.314039			fneOE 8	102.474	117.853	15.141	88.986	0.330539
WT 9	126.573	88.43	13.178	54.856	0.29608			fne 9	111.27	100.026	15.05	74.48	0.265496			fneOE 9	92.347	106.867	13.649	82.798	0.30584
								fne 10	104.141	54.22	15.578	43.911	0.116403			fneOE 10	111.109	135.071	12.857	77.633	0.584599
				avg	0.282055											fneOE 11	97.481	138.987	14.121	84.5	0.653635
				SEM	0.0324058							avg	0.188915			fneOE 12	128.714	158.67	15.924	100.781	0.513246
												SEM	0.0271054			fneOE 13	107.476	115.972	17.16	79.346	0.405532
																				average	0.393273
																				SEM	0.0448342

## Sheet: S5
	Mys int. dens	Mys bkgd	DAPI avg.	DAPI bkgd avg		Int. Dens. Mys/ avg. DAPI		normalized to WT
WT 1	423.514	12.134	32.841	0.278		12.6334		1.09422
WT 2	369.545	10.414	33.481	0.5		10.889		0.95524
WT 3	315.938	9.689	21.967	0.27		14.1148		0.814581
WT 4	383.761	6.429	28.458	0.208		13.3569		1.00365
WT 5	283.61	10.957	16.129	0.248		17.1685		0.72522
WT 6	556.173	10.866	29.971	0.174		18.3007		1.45044
WT 7	442.621	19.74	32.323	0.215		13.1706		1.12481
WT 8	290.583	8.15	32.857	0.143		8.6334		0.751234
WT 9	532.539	15.394	33.714	0.582		15.6086		1.37554
WT 10	427.679	13.855	27.559	0.5		15.2934		1.10072
WT 11	566.667	17.114	28.124	0.497		19.8919		1.46174
WT 12	288.047	8.784	22.202	0.275		12.736		0.742802
WT 13	325.808	8.693	18.137	0.287		17.7655		0.843483
WT 14	379.324	10.595	24.459	0.165		15.1778		0.980769
WT 15	385.391	6.52	28.092	0.185		13.5762		1.00775
WT 16	394.537	4.709	27.148	0.18		14.4552		1.03689
WT 17	356.143	6.791	25.988	0.175		13.534		0.929229
WT 18	293.028	11.772	25.337	0.302		11.2345		0.748103
WT 19	332.328	11.41	30.016	0.344		10.8155		0.853599
					avg	14.124		1
					std	0.649418		0.0526447
fneOE 1	804.097	9.775	17.562	0.32		46.069		2.11279
fneOE 2	1230.84	28.168	30.5	0.263		39.7749		3.19895
fneOE 3	933.053	37.398	36.158	0.661		25.2319		2.38232
fneOE 4	472.503	16.299	31.356	0.259		14.6704		1.21344
fneOE 5	885.305	9.486	22.571	0.186		39.1253		2.32956
fneOE 6	889.585	9.602	20.872	0.11		42.3843		2.34064
fneOE 7	1001.56	9.428	21.462	0.097		46.4374		2.63895
fneOE 8	1461.57	71.086	32.885	0.311		42.6869		3.69849
fneOE 9	1689.52	77.969	34.294	0.405		47.5537		4.2865
fneOE 10	1499.8	35.283	30.089	0.211		49.0166		3.89542
fneOE 11	868.398	46.816	37.493	0.697		22.328		2.1853
fneOE 12	830.91	46.182	38.979	0.663		20.4804		2.08727
fneOE 13	1030.12	38.575	41.701	0.626		24.14		2.63739
fneOE 14	601.993	18.02	31.127	0.218		18.8933		1.55329
fneOE 15	509.992	26.804	31.74	0.32		15.3784		1.28521
fneOE 16	547.933	19.469	31.418	0.255		16.9581		1.40564
					avg	31.9455		2.4532
					std	3.27843		0.230753

## Sheet: S8
**WT data for hh-GAL4 is same as shown in Fig. 6, since dissections and imaging were performed at the same time
Epidermal RNAi (hh-GAL4)									neuronal RNAi (ppk-GAL4)
	number of empty spaces	% Empty in posterior								number of empty spaces	% Empty
WT 1	9	5.625							WT 1	23	5.75
WT 2	22	13.75							WT 2	11	2.75
WT 3	12	7.5							WT 3	21	5.25
WT 4	14	8.75							WT 4	26	6.5
WT 5	9	5.625							WT 5	21	5.25
WT 6	23	14.375							WT 6	46	11.5
WT 7	16	10							WT 7	44	11
WT 8	12	7.5							WT 8	34	8.5
WT 9	27	16.875							WT 9	22	5.5
WT 10	20	12.5
WT 11	19	11.875								average	6.88889
WT 12	10	6.25								SEM	0.96205
WT 13	10	6.25
WT 14	18	11.25							bsg TRiP 1	39	9.75
WT 15	14	8.75							bsg TRiP 2	51	12.75
WT 16	9	5.625							bsg TRiP 3	64	16
WT 17	8	5							bsg TRiP 4	35	8.75
									bsg TRiP 5	42	10.5
	average	9.26471							bsg TRiP 6	87	21.75
	SEM	0.876108							bsg TRiP 7	80	20
	number of empty spaces	% Empty								average	14.9583
bsg TRiP 1	25	15.625								SEM	1.94678
bsg TRiP 2	19	11.875
bsg TRiP 3	11	6.875							fne 1	104	26
bsg TRiP 4	22	13.75							fne 2	93	23.25
bsg TRiP 5	40	25							fne 3	108	27
bsg TRiP 6	26	16.25							fne 4	71	17.75
bsg TRiP 7	22	13.75							fne 5	88	22
bsg TRiP 8	31	19.375							fne 6	73	18.25
bsg TRiP 9	15	9.375								average	22.375
bsg TRiP 10	24	15								SEM	1.5689
bsg TRiP 11	5	3.125
bsg TRiP 12	10	6.25
bsg TRiP 13	29	18.125							fne bsg 1	81	20.25
bsg TRiP 14	33	20.625							fne bsg 2	90	22.5
bsg TRiP 15	32	20							fne bsg 3	74	18.5
bsg TRiP 16	32	20							fne bsg 4	61	15.25
									fne bsg 5	83	20.75
	average	14.6875							fne bsg 6	84	21
	SEM	1.4987							fne bsg 7	108	27
										average	21.125
										SEM	1.4696
